# Supplementary material for: YKT6 Promotes Bladder Cancer Progression by Stabilizing β‐catenin Through USP7‐Mediated Deubiquitination
Source: Adv Sci (Weinh). 2025 Nov 26;13(8):e07166. doi: 10.1002/advs.202507166 (PMC12884800; doi:10.1002/advs.202507166)
Supplement: Supplementary file 2 — Supporting Information [file ADVS-13-e07166-s001.zip]

Archive with 4 entries (3 files):
- advs73011-sup-0002-data/
- advs73011-sup-0002-data/Link to raw RNA sequencing data.pdf
- advs73011-sup-0002-data/Original Blots Images.pdf
- advs73011-sup-0002-data/Original Data.xlsx
