# Supplementary material for: YKT6 Promotes Bladder Cancer Progression by Stabilizing β‐catenin Through USP7‐Mediated Deubiquitination
Source: Adv Sci (Weinh). 2025 Nov 26;13(8):e07166. doi: 10.1002/advs.202507166 (PMC12884800; doi:10.1002/advs.202507166)
Supplement: Supplementary file 2 — Supporting Information [file ADVS-13-e07166-s001.zip › advs73011-sup-0002-data/Original Data.xlsx]

## Sheet: Fig. 1
	Figure 1A					Figure 1B				Figure 1C				Figure 1D					Figure 1F			Figure 1H				Figure 1I			Figure 1K			Figure 1L					Figure 1M
	Sample	YKT6	Group	patient_id		Sample	Group	YKT6		Patient	Normal	Tumor			Relative exp.				AOD of YKT6				AOD of YKT6			AOD of YKT6			AOD of YKT6			Sample	OS.time (month)	OS	YKT6_group		Survival time (month)	Status	YKT6_group
	TCGA-K4-A5RI-11A	5.0569346223555	Normal	TCGA-K4-A5RI		GSM3444310	Normal	6.48472222222222		patient_1	1	8.69257		Cell lines	1	2	3		Adjacent	Tumor		Patient	Adjacent	Tumor		Tis-T1	T2-T4		Low grade	High grade		TCGA-CU-A3KJ-01A	18.7333333333333	0	high		1	1	low
	TCGA-K4-A5RI-01A	5.6965892471988	Tumor	TCGA-K4-A5RI		GSM3444311	Normal	6.60722222222222		patient_2	1.91674	9.93411		SV-HUC-1	0.96728	1.16704	0.865679		0.0967576	0.133823		patient_1	0.0967576	0.133823		0.146115	0.133823		0.165725	0.133823		TCGA-DK-A3IU-01A	23.5333333333333	1	high		82	0	low
	TCGA-K4-A54R-11A	4.99264608649199	Normal	TCGA-K4-A54R		GSM3444312	Normal	6.44444444444444		patient_3	1.30934	1.36368		UM-UC-3	2.4965	2.33485	3.11036		0.165452	0.146115		patient_2	0.165452	0.146115		0.152696	0.244422		0.170631	0.146115		TCGA-GV-A40G-01A	19.3333333333333	0	low		26	1	low
	TCGA-K4-A54R-01A	5.98330374929422	Tumor	TCGA-K4-A54R		GSM3444313	Normal	6.49944444444444		patient_4	1.13596	4.29602		T24	2.1276	2.06109	2.04213		0.201506	0.244422		patient_3	0.201506	0.244422		0.165725	0.208984		0.218216	0.244422		TCGA-DK-A3IN-01A	8.33333333333333	1	high		4	1	low
	TCGA-K4-A3WV-11A	5.05229850519599	Normal	TCGA-K4-A3WV		GSM3444314	Normal	6.41000000000000		patient_5	1.27509	10.2593		5637	4.15436	3.655	3.31077		0.182481	0.208984		patient_4	0.182481	0.208984		0.189198	0.185776		0.188575	0.208984		TCGA-SY-A9G0-01A	33.6	1	high		70	0	low
	TCGA-K4-A3WV-01A	6.57584628319649	Tumor	TCGA-K4-A3WV		GSM3444315	Normal	6.24111111111111		patient_6	0.850931	2.98581		SCaBER	4.16347	4.08475	4.22632		0.161399	0.185776		patient_5	0.161399	0.185776		0.148584	0.162446		0.12112	0.185776		TCGA-XF-A9SU-01A	6.06666666666667	1	high		20	1	low
	TCGA-GD-A3OQ-11A	4.96781417057509	Normal	TCGA-GD-A3OQ		GSM3444316	Normal	6.58277777777778		patient_7	3.03164	10.2178		J82	2.67169	2.20708	2.16238		0.149847	0.162446		patient_6	0.149847	0.162446		0.259675	0.20563		0.149966	0.162446		TCGA-UY-A78O-01A	77.0666666666667	0	low		65	0	low
	TCGA-GD-A3OQ-01A	5.99838959487378	Tumor	TCGA-GD-A3OQ		GSM3444317	Normal	6.50333333333333		patient_8	1.83828	5.14207							0.15935	0.152696		patient_7	0.15935	0.152696		0.218216	0.188815		0.227521	0.152696		TCGA-GD-A2C5-01A	27.0666666666667	0	high		64	0	low
	TCGA-GD-A3OP-11A	4.80004049646073	Normal	TCGA-GD-A3OP		GSM3444318	Normal	6.57527777777778		patient_9	1.55643	16.5878							0.131657	0.20563		patient_8	0.131657	0.20563		0.178419	0.185182			0.20563		TCGA-G2-A2EK-01A	16.1666666666667	0	low		63	0	low
	TCGA-GD-A3OP-01A	5.14021422589662	Tumor	TCGA-GD-A3OP		GSM3444319	Normal	6.53888888888889		patient_10	2.68254	10.8106							0.154801	0.188815		patient_9	0.154801	0.188815		0.188619	0.206741			0.188815		TCGA-ZF-AA4W-01A	61	0	high		8	1	low
	TCGA-GD-A2C5-01A	5.52349922882202	Tumor	TCGA-GD-A2C5		GSM3444320	Tumor	6.75000000000000		patient_11	2.13234	4.91375							0.212837	0.185182		patient_10	0.212837	0.185182		0.217781	0.198359			0.185182		TCGA-C4-A0F6-01A	23.3333333333333	0	high		63	0	low
	TCGA-GD-A2C5-11A	4.99176218075067	Normal	TCGA-GD-A2C5		GSM3444321	Tumor	6.71444444444444		patient_12	1.62528	6.6091							0.172318	0.165725		patient_11	0.172318	0.165725		0.178455	0.207089			0.206741		TCGA-YF-AA3L-01A	12.1333333333333	0	low		62	0	low
	TCGA-GC-A6I3-01A	5.81491182098012	Tumor	TCGA-GC-A6I3		GSM3444322	Tumor	6.92055555555556		patient_13	2.61079	7.934							0.196592	0.206741		patient_12	0.196592	0.206741		0.221697	0.200163			0.198359		TCGA-XF-A9T3-01A	2.26666666666667	0	high		14	1	low
	TCGA-GC-A6I3-11A	5.30673980182794	Normal	TCGA-GC-A6I3		GSM3444323	Tumor	7.39722222222222		patient_14	2.26393	9.9793							0.191829	0.198359		patient_13	0.191829	0.198359		0.224474	0.200049			0.207089		TCGA-ZF-A9RN-01A	20.5	1	high		7	1	high
	TCGA-GC-A3WC-11A	4.94069767733654	Normal	TCGA-GC-A3WC		GSM3444324	Tumor	7.24111111111111		patient_15	3.75535	6.01163							0.155642	0.207089		patient_14	0.155642	0.207089		0.194748	0.204692			0.200163		TCGA-S5-A6DX-01A	1.86666666666667	1	low		83	1	low
	TCGA-GC-A3WC-01A	5.3247926056156	Tumor	TCGA-GC-A3WC		GSM3444325	Tumor	6.94000000000000		patient_16	1.35913	3.26406							0.171056	0.200163		patient_15	0.171056	0.200163		0.170833	0.211137			0.200049		TCGA-FJ-A3Z7-01A	31.5	0	low		55	0	low
	TCGA-GC-A3BM-11A	4.62924586348172	Normal	TCGA-GC-A3BM		GSM3444326	Tumor	6.79277777777778		patient_17	4.00193	5.32413							0.15787	0.200049		patient_16	0.15787	0.200049		0.184299	0.208025			0.204692		TCGA-E7-A519-01A	16.9333333333333	0	low		25	1	high
	TCGA-GC-A3BM-01A	5.70274618552426	Tumor	TCGA-GC-A3BM		GSM3444327	Tumor	6.96555555555556		patient_18	2.70427	10.4508							0.161792	0.204692		patient_17	0.161792	0.204692		0.227521	0.233925			0.189198		TCGA-FD-A3SR-01A	20.0666666666667	1	high		5	1	high
	TCGA-CU-A0YR-01A	5.24090197428267	Tumor	TCGA-CU-A0YR						patient_19	1.40755	8.0756							0.22476	0.189198		patient_18	0.22476	0.189198			0.251322			0.211137		TCGA-CU-A5W6-01A	1.86666666666667	1	high		73	1	low
	TCGA-CU-A0YR-11A	5.03425533959652	Normal	TCGA-CU-A0YR						patient_20	0.761704	5.83798							0.204903	0.211137		patient_19	0.204903	0.211137			0.188572			0.208025		TCGA-C4-A0EZ-01A	9.1	1	high		4	1	high
	TCGA-CU-A0YN-01A	6.00241674305972	Tumor	TCGA-CU-A0YN						patient_21	1.50584	2.37621							0.181858	0.170631		patient_20	0.181858	0.170631			0.294999			0.251322		TCGA-XF-A9ST-01A	4.26666666666667	1	high		51	0	high
	TCGA-CU-A0YN-11A	5.29235844751677	Normal	TCGA-CU-A0YN						patient_22	3.34363	12.1085							0.242181	0.208025		patient_21	0.242181	0.208025			0.251452			0.188572		TCGA-GV-A3QH-01A	8.6	1	high		26	1	low
	TCGA-BT-A2LB-01A	6.00544939426101	Tumor	TCGA-BT-A2LB						patient_23	4.60024	6.55512							0.229623	0.233925		patient_22	0.229623	0.233925			0.191791			0.294999		TCGA-4Z-AA81-01A	42.3333333333333	1	high		50	0	low
	TCGA-BT-A2LB-11A	5.03983587890061	Normal	TCGA-BT-A2LB						patient_24	1.69529	7.45967							0.181801	0.251322		patient_23	0.181801	0.251322			0.17279			0.251452		TCGA-CF-A3MG-01A	12.3	0	high		49	0	high
	TCGA-BT-A2LA-11A	4.8866086733194	Normal	TCGA-BT-A2LA						patient_25	1.37723	16.3237							0.140471	0.188572		patient_24	0.140471	0.188572			0.275732			0.191791		TCGA-G2-AA3B-01A	66.9333333333333	0	low		39	1	high
	TCGA-BT-A2LA-01A	7.32274839444129	Tumor	TCGA-BT-A2LA						patient_26	1.65293	4.25131							0.149363	0.294999		patient_25	0.149363	0.294999			0.23986			0.17279		TCGA-GU-AATP-01A	33.4333333333333	0	low		39	0	high
	TCGA-BT-A20W-11A	5.30601063580951	Normal	TCGA-BT-A20W						patient_27	4.55083	1.43936							0.161211	0.251452		patient_26	0.161211	0.251452			0.195751			0.148584		TCGA-CF-A1HR-01A	12.9666666666667	0	high		9	1	high
	TCGA-BT-A20W-01A	6.03604390156843	Tumor	TCGA-BT-A20W						patient_28	1.50658	7.30196							0.197878	0.191791		patient_27	0.197878	0.191791			0.233949			0.259675		TCGA-FD-A43N-01A	23.3	0	low		25	1	low
	TCGA-BT-A20U-01A	6.04951097376079	Tumor	TCGA-BT-A20U						patient_29	2.28066	8.98848							0.187187	0.17279		patient_28	0.187187	0.17279			0.188575			0.178419		TCGA-4Z-AA82-01A	51.8666666666667	1	high		38	0	high
	TCGA-BT-A20U-11A	5.09851641020854	Normal	TCGA-BT-A20U						patient_30	2.88216	6.63955							0.251868	0.148584		patient_29	0.251868	0.148584			0.228567			0.275732		TCGA-CF-A5U8-01A	13.3	0	low		2	1	low
	TCGA-BT-A20R-11A	4.74795126182121	Normal	TCGA-BT-A20R						patient_31	1.52743	11.4311							0.238573	0.259675		patient_30	0.238573	0.259675			0.247049			0.23986		TCGA-K4-A6FZ-01A	1.83333333333333	0	high		27	0	high
	TCGA-BT-A20R-01A	5.29461339756059	Tumor	TCGA-BT-A20R						patient_32	1.97803	6.43305							0.17297	0.218216		patient_31	0.17297	0.218216			0.29897			0.188619		TCGA-DK-A2I4-01A	144.766666666667	0	high		76	0	low
	TCGA-BT-A20Q-11A	5.36042397787803	Normal	TCGA-BT-A20Q						patient_33	2.27968	9.30577							0.177881	0.178419		patient_32	0.177881	0.178419			0.254733			0.195751		TCGA-BL-A13J-01A	2.7	1	low		27	1	high
	TCGA-BT-A20Q-01A	5.09965288776122	Tumor	TCGA-BT-A20Q						patient_34	0.747006	1.94193							0.19447	0.275732		patient_33	0.19447	0.275732			0.229865			0.233949		TCGA-2F-A9KP-01A	12.1333333333333	1	high		11	1	high
	TCGA-BT-A20N-11A	5.04684025420297	Normal	TCGA-BT-A20N						patient_35	0.839836	3.82219							0.213924	0.23986		patient_34	0.213924	0.23986			0.224138			0.228567		TCGA-GD-A76B-01A	7.46666666666667	0	low		23	1	high
	TCGA-BT-A20N-01A	6.58733798516089	Tumor	TCGA-BT-A20N						patient_36	1.43908	5.43371							0.224569	0.188619		patient_35	0.224569	0.188619			0.212514			0.247049		TCGA-GC-A3RD-01A	14.2666666666667	0	high		8	1	low
	TCGA-BL-A13J-11A	5.00949050294745	Normal	TCGA-BL-A13J															0.162066	0.195751		patient_36	0.162066	0.195751			0.209812			0.29897		TCGA-K4-A6MB-01A	15.6333333333333	0	high		3	1	high
	TCGA-BL-A13J-01A	5.00207688689463	Tumor	TCGA-BL-A13J															0.206566	0.233949		patient_37	0.206566	0.233949			0.229727			0.254733		TCGA-XF-A9SI-01A	80.7666666666667	0	high		57	1	high
																			0.1106	0.188575		patient_38	0.1106	0.188575			0.306522			0.217781		TCGA-ZF-A9RM-01A	48.5	0	high		16	1	high
																			0.208104	0.228567		patient_39	0.208104	0.228567			0.25458			0.178455		TCGA-4Z-AA83-01A	67.4666666666667	0	low		51	1	high
																			0.222063	0.12112		patient_40	0.222063	0.12112			0.287621			0.229865		TCGA-CF-A27C-01A	14.1666666666667	0	low		18	1	high
																				0.247049							0.24384			0.221697		TCGA-ZF-A9R0-01A	22.6666666666667	1	low		9	1	high
																				0.29897							0.244729			0.224138		TCGA-FD-A5BV-01A	5.43333333333333	1	high		67	0	high
																				0.254733							0.297689			0.212514		TCGA-FD-A6TF-01A	2.3	1	high		59	1	low
																				0.217781							0.239723			0.224474		TCGA-DK-AA6R-01A	168.033333333333	0	high		43	1	high
																				0.178455							0.29172			0.209812		TCGA-4Z-AA80-01A	0.633333333333333	1	high		51	0	high
																				0.229865							0.201772			0.229727		TCGA-DK-AA6W-01A	13.8333333333333	1	high		5	1	high
																				0.221697										0.194748		TCGA-XF-A9T0-01A	26.6333333333333	0	high		14	1	high
																				0.224138										0.170833		TCGA-GU-A762-01A	7.73333333333333	1	high		14	1	high
																				0.212514										0.306522		TCGA-DK-A1AE-01A	16.3666666666667	0	low		96	0	low
																				0.224474										0.25458		TCGA-ZF-AA52-01A	35.9	1	high		23	1	high
																				0.209812										0.287621		TCGA-BT-A3PK-01A	10.1	1	high		40	0	high
																				0.229727										0.184299		TCGA-FD-A3SJ-01A	24.6333333333333	1	high		39	0	high
																				0.194748										0.24384		TCGA-XF-A9SP-01A	15.1333333333333	1	high		9	1	high
																				0.170833										0.244729		TCGA-XF-A9T6-01A	2.13333333333333	0	high		77	0	low
																				0.306522										0.297689		TCGA-FD-A62P-01A	6.36666666666667	1	high		76	0	low
																				0.25458										0.239723		TCGA-FD-A3B8-01A	12.8	0	high
																				0.287621										0.29172		TCGA-4Z-AA89-01A	34.3	0	high
																				0.184299										0.134043		TCGA-E7-A5KF-01A	0.666666666666667	0	low
																				0.239273												TCGA-CF-A8HY-01A	11.5	0	low
																				0.24384												TCGA-DK-A6B0-01A	77.6666666666667	0	low
																				0.149966												TCGA-E7-A7DU-01A	0.933333333333333	0	low
																				0.244729												TCGA-FD-A43S-01A	15.1666666666667	0	low
																				0.297689												TCGA-FD-A5BX-01A	5.76666666666667	1	high
																				0.227521												TCGA-4Z-AA7N-01A	45.5666666666667	1	high
																				0.239723												TCGA-BT-A20J-01A	19.3	1	high
																				0.29172												TCGA-GC-A3I6-01A	21	1	high
																				0.201772												TCGA-FT-A61P-01A	11.2333333333333	0	high
																				0.134043												TCGA-E7-A8O8-01A	0.433333333333333	0	low
																																TCGA-CF-A9FL-01A	18.8333333333333	1	low
																																TCGA-DK-A3WY-01A	165.566666666667	0	high
																																TCGA-FD-A5BY-01A	8.36666666666667	0	high
																																TCGA-FD-A3B4-01A	17	1	high
																																TCGA-G2-AA3F-01A	29.7666666666667	0	high
																																TCGA-FD-A3N6-01A	28.3666666666667	0	low
																																TCGA-XF-A9T2-01A	19.1666666666667	1	high
																																TCGA-GC-A6I3-01A	14.1	0	high
																																TCGA-GD-A6C6-01A	2.23333333333333	0	high
																																TCGA-CF-A1HS-01A	12.7333333333333	0	high
																																TCGA-CU-A3QU-01A	5.26666666666667	0	high
																																TCGA-CF-A3MH-01A	13.2666666666667	0	low
																																TCGA-FJ-A871-01A	9.06666666666667	1	high
																																TCGA-FD-A62N-01A	2.73333333333333	0	high
																																TCGA-GU-A767-01A	4.8	1	low
																																TCGA-FD-A5BT-01A	10.9333333333333	1	high
																																TCGA-FD-A6TD-01A	12.8666666666667	1	high
																																TCGA-KQ-A41S-01A	1.16666666666667	0	high
																																TCGA-ZF-AA4V-01A	60.2	0	high
																																TCGA-XF-AAME-01A	94.2666666666667	1	high
																																TCGA-DK-AA75-01A	11.3333333333333	1	high
																																TCGA-DK-AA76-01A	12.2	0	high
																																TCGA-E7-A677-01A	27.3333333333333	0	low
																																TCGA-GU-AATO-01A	10.8	1	low
																																TCGA-MV-A51V-01A	13.6666666666667	0	low
																																TCGA-DK-A3WX-01A	10.7	1	high
																																TCGA-2F-A9KO-01A	24.4666666666667	1	low
																																TCGA-CF-A47V-01A	12.6333333333333	0	low
																																TCGA-DK-AA6M-01A	52.7333333333333	0	high
																																TCGA-FD-A5BR-01A	27.1	0	low
																																TCGA-HQ-A5NE-01A	12.3333333333333	1	high
																																TCGA-XF-AAN0-01A	57.2666666666667	1	high
																																TCGA-G2-AA3D-01A	71.3	0	high
																																TCGA-KQ-A41R-01A	45	0	low
																																TCGA-LT-A5Z6-01A	15.8	0	low
																																TCGA-XF-AAMX-01A	6.86666666666667	1	low
																																TCGA-BL-A13I-01A	7.43333333333333	1	high
																																TCGA-XF-A8HI-01A	18.1333333333333	1	low
																																TCGA-DK-A1AF-01A	17.8666666666667	0	high
																																TCGA-BT-A20P-01A	18.1333333333333	1	low
																																TCGA-ZF-A9RD-01A	13.6	1	high
																																TCGA-E7-A3Y1-01A	5.43333333333333	0	low
																																TCGA-DK-A1AB-01A	16.9333333333333	1	high
																																TCGA-GV-A6ZA-01A	23.0333333333333	0	high
																																TCGA-ZF-A9R1-01A	25.7666666666667	0	high
																																TCGA-ZF-AA5N-01A	5.6	1	high
																																TCGA-XF-A9T4-01A	16.5	1	high
																																TCGA-FD-A6TA-01A	63.7333333333333	0	low
																																TCGA-XF-A9T5-01A	67.5666666666667	0	high
																																TCGA-UY-A8OB-01A	70.3	0	high
																																TCGA-ZF-A9RF-01A	64.9666666666667	0	high
																																TCGA-UY-A9PE-01A	6.3	0	low
																																TCGA-YC-A89H-01A	19.1	0	high
																																TCGA-XF-A8HE-01A	127.233333333333	0	high
																																TCGA-SY-A9G5-01A	39.5333333333333	0	high
																																TCGA-BT-A42E-01A	36.9333333333333	0	high
																																TCGA-BT-A2LD-01A	20.7666666666667	1	high
																																TCGA-XF-A8HB-01A	45.6666666666667	0	low
																																TCGA-FJ-A3ZE-01A	10.8	1	low
																																TCGA-K4-A83P-01A	16.5	0	low
																																TCGA-S5-AA26-01A	16.7666666666667	0	low
																																TCGA-BT-A3PH-01A	4.73333333333333	1	high
																																TCGA-FD-A5BZ-01A	27.8333333333333	1	high
																																TCGA-4Z-AA86-01A	10.3666666666667	1	high
																																TCGA-C4-A0F1-01A	2.96666666666667	0	low
																																TCGA-XF-AAMT-01A	3	1	high
																																TCGA-DK-A6B6-01A	37.1666666666667	0	low
																																TCGA-CU-A72E-01A	13.7666666666667	1	high
																																TCGA-ZF-AA4R-01A	34.5333333333333	1	high
																																TCGA-DK-A6AV-01A	65.0666666666667	0	high
																																TCGA-ZF-A9R2-01A	21.4	0	low
																																TCGA-UY-A78P-01A	79.3333333333333	0	high
																																TCGA-GU-AATQ-01A	7.1	1	high
																																TCGA-XF-AAN4-01A	27.4333333333333	1	high
																																TCGA-BT-A20O-01A	12.3333333333333	1	high
																																TCGA-ZF-AA54-01A	19.6666666666667	1	high
																																TCGA-XF-AAN5-01A	76.4333333333333	0	high
																																TCGA-BL-A5ZZ-01A	12.5666666666667	0	high
																																TCGA-GC-A3RC-01A	16.1333333333333	0	high
																																TCGA-BT-A20X-01A	8.36666666666667	1	high
																																TCGA-E7-A85H-01A	13.1333333333333	0	high
																																TCGA-DK-A1A3-01A	22.1666666666667	1	high
																																TCGA-E5-A4TZ-01A	15.5666666666667	1	high
																																TCGA-DK-AA6L-01A	38.7666666666667	1	high
																																TCGA-E7-A3X6-01A	30.1333333333333	1	high
																																TCGA-BT-A2LB-01A	16.4	1	high
																																TCGA-BT-A42F-01A	28.8	0	high
																																TCGA-CF-A47S-01A	11.1	0	low
																																TCGA-DK-A6B5-01A	51.4	0	low
																																TCGA-XF-A9SZ-01A	28.6333333333333	1	high
																																TCGA-KQ-A41P-01A	36.4666666666667	0	low
																																TCGA-XF-A8HD-01A	98.8	0	high
																																TCGA-GV-A3JX-01A	19.3666666666667	0	high
																																TCGA-BT-A20N-01A	26.5	1	high
																																TCGA-ZF-AA56-01A	8.63333333333333	1	high
																																TCGA-K4-A5RH-01A	9.2	0	high
																																TCGA-UY-A8OD-01A	114.4	0	low
																																TCGA-DK-A1AG-01A	15.8333333333333	0	high
																																TCGA-GU-A763-01A	33.2333333333333	0	low
																																TCGA-E7-A6MF-01A	25	0	low
																																TCGA-GC-A6I1-01A	9.06666666666667	1	high
																																TCGA-5N-A9KI-01A	2.53333333333333	1	high
																																TCGA-FD-A6TE-01A	12.5333333333333	0	high
																																TCGA-R3-A69X-01A	14.4333333333333	0	high
																																TCGA-UY-A78K-01A	17.8666666666667	1	high
																																TCGA-CF-A9FF-01A	12.0333333333333	0	low
																																TCGA-FD-A3SP-01A	26.1	0	high
																																TCGA-KQ-A41N-01A	53.4666666666667	0	low
																																TCGA-LT-A8JT-01A	21.3666666666667	0	low
																																TCGA-BT-A0S7-01A	6.66666666666667	1	high
																																TCGA-YC-A9TC-01A	0.666666666666667	1	high
																																TCGA-4Z-AA7R-01A	17.4	1	high
																																TCGA-BT-A2LA-01A	17.4	0	high
																																TCGA-4Z-AA7O-01A	17.0666666666667	0	low
																																TCGA-CF-A9FH-01A	0	0	low
																																TCGA-BT-A20U-01A	15.1666666666667	1	high
																																TCGA-XF-A8HF-01A	98.4666666666667	1	low
																																TCGA-CF-A47Y-01A	12.4333333333333	0	low
																																TCGA-YC-A8S6-01A	9.76666666666667	0	low
																																TCGA-XF-A9SY-01A	21.3333333333333	0	high
																																TCGA-DK-A3X1-01A	66.9666666666667	0	low
																																TCGA-FD-A3SM-01A	18.2333333333333	1	high
																																TCGA-FJ-A3Z9-01A	12.8333333333333	1	low
																																TCGA-DK-AA6Q-01A	13.7666666666667	1	high
																																TCGA-XF-AAN8-01A	3.93333333333333	1	high
																																TCGA-KQ-A41Q-01A	47.6333333333333	0	low
																																TCGA-PQ-A6FN-01A	16.9	0	high
																																TCGA-UY-A9PH-01A	52.0333333333333	0	low
																																TCGA-H4-A2HQ-01A	19.6666666666667	0	high
																																TCGA-E7-A541-01A	25.9333333333333	1	high
																																TCGA-K4-A3WV-01A	21.5333333333333	0	high
																																TCGA-FD-A43Y-01A	15.8	1	high
																																TCGA-ZF-AA4X-01A	68.1333333333333	0	high
																																TCGA-GU-A766-01A	16	0	high
																																TCGA-DK-AA77-01A	20.6	0	low
																																TCGA-ZF-A9R9-01A	28.8	1	low
																																TCGA-XF-AAMZ-01A	44.9333333333333	1	low
																																TCGA-CF-A3MI-01A	12.3333333333333	0	low
																																TCGA-4Z-AA7S-01A	35.4666666666667	1	low
																																TCGA-BT-A20R-01A	5.13333333333333	1	low
																																TCGA-XF-A9SW-01A	12.0666666666667	1	low
																																TCGA-FJ-A3ZF-01A	17.4666666666667	0	high
																																TCGA-UY-A9PB-01A	29.9666666666667	0	high
																																TCGA-2F-A9KR-01A	106.1	1	high
																																TCGA-E7-A4IJ-01A	22.4666666666667	1	high
																																TCGA-DK-AA6T-01A	19.0666666666667	0	high
																																TCGA-4Z-AA7Q-01A	17	1	high
																																TCGA-CF-A9FM-01A	13.2666666666667	0	low
																																TCGA-DK-A3IT-01A	21.6	0	high
																																TCGA-FD-A43P-01A	27.7333333333333	0	high
																																TCGA-GV-A3QF-01A	20.5666666666667	1	low
																																TCGA-DK-A3IV-01A	9.8	1	high
																																TCGA-CU-A0YN-01A	13.1	1	high
																																TCGA-DK-A1AA-01A	19.2666666666667	0	low
																																TCGA-GV-A40E-01A	8.7	1	high
																																TCGA-BL-A0C8-01A	40.6333333333333	0	low
																																TCGA-HQ-A2OE-01A	39.1333333333333	0	high
																																TCGA-CF-A47T-01A	12.8333333333333	1	low
																																TCGA-H4-A2HO-01A	1.53333333333333	0	low
																																TCGA-XF-AAMH-01A	11.4666666666667	1	low
																																TCGA-ZF-AA53-01A	58.7	0	high
																																TCGA-FD-A5C1-01A	59.7333333333333	0	high
																																TCGA-FD-A6TH-01A	4.36666666666667	1	high
																																TCGA-DK-A2I1-01A	18.2	0	low
																																TCGA-FD-A6TG-01A	3.1	1	high
																																TCGA-FD-A62S-01A	13.5333333333333	1	high
																																TCGA-HQ-A5ND-01A	9.13333333333333	1	high
																																TCGA-XF-A9SK-01A	16.2	1	high
																																TCGA-CF-A47W-01A	12.2666666666667	0	low
																																TCGA-ZF-AA5P-01A	12.4	0	low
																																TCGA-GC-A3OO-01A	16.0333333333333	0	high
																																TCGA-DK-A3WW-01A	21.1	0	high
																																TCGA-ZF-AA4T-01A	19.9666666666667	1	low
																																TCGA-DK-A3IQ-01A	17.9666666666667	1	high
																																TCGA-ZF-AA4N-01A	2.93333333333333	1	high
																																TCGA-FD-A3SN-01A	29.5666666666667	0	high
																																TCGA-K4-AAQO-01A	11.9666666666667	0	low
																																TCGA-DK-A6B1-01A	68.3	0	low
																																TCGA-DK-AA6X-01A	15.5666666666667	0	high
																																TCGA-FD-A6TI-01A	9.8	1	low
																																TCGA-YF-AA3M-01A	13.8333333333333	0	high
																																TCGA-CF-A7I0-01A	12.2666666666667	0	low
																																TCGA-BL-A3JM-01A	6.83333333333333	1	high
																																TCGA-UY-A78L-01A	37.5666666666667	0	high
																																TCGA-ZF-AA51-01A	57.1333333333333	0	low
																																TCGA-4Z-AA7M-01A	16.5	0	high
																																TCGA-GU-A764-01A	20.3333333333333	0	high
																																TCGA-2F-A9KQ-01A	96.2	0	low
																																TCGA-DK-A3IS-01A	50.9666666666667	0	low
																																TCGA-BT-A3PJ-01A	26.3	0	high
																																TCGA-DK-A6B2-01A	15.9	0	high
																																TCGA-GV-A3JV-01A	14.4666666666667	1	low
																																TCGA-XF-A8HH-01A	1.9	1	low
																																TCGA-4Z-AA84-01A	15.3333333333333	0	high
																																TCGA-BT-A20V-01A	5.13333333333333	1	high
																																TCGA-BT-A20T-01A	15.1	1	low
																																TCGA-DK-A2HX-01A	47.3333333333333	1	high
																																TCGA-E7-A7PW-01A	13.8666666666667	0	low
																																TCGA-GC-A3WC-01A	18	0	low
																																TCGA-FD-A43U-01A	21.2	0	low
																																TCGA-K4-A4AC-01A	9.26666666666667	1	high
																																TCGA-FD-A3NA-01A	61.5	0	low
																																TCGA-E7-A97P-01A	14.5666666666667	1	high
																																TCGA-HQ-A2OF-01A	64.9	0	high
																																TCGA-K4-A3WS-01A	25.3666666666667	0	low
																																TCGA-DK-A2I6-01A	88.5333333333333	0	high
																																TCGA-G2-A2ES-01A	33.4666666666667	1	high
																																TCGA-FD-A3SQ-01A	47.4333333333333	1	high
																																TCGA-GC-A3YS-01A	25.2666666666667	0	high
																																TCGA-CU-A0YO-01A	4.96666666666667	1	high
																																TCGA-FD-A3SS-01A	13.0333333333333	1	high
																																TCGA-UY-A78M-01A	23	1	high
																																TCGA-GV-A3QI-01A	37	0	low
																																TCGA-ZF-AA58-01A	54.9666666666667	0	high
																																TCGA-DK-AA74-01A	56.9333333333333	0	high
																																TCGA-FD-A6TK-01A	11	0	high
																																TCGA-BT-A42C-01A	29.1	0	high
																																TCGA-CU-A3YL-01A	30.2	0	high
																																TCGA-FD-A6TC-01A	6.23333333333333	0	high
																																TCGA-ZF-AA5H-01A	29.9	0	high
																																TCGA-DK-AA6U-01A	19.2666666666667	0	high
																																TCGA-DK-A3IL-01A	13.7666666666667	1	low
																																TCGA-PQ-A6FI-01A	12.4	0	high
																																TCGA-XF-A8HC-01A	6.66666666666667	1	low
																																TCGA-FD-A3B6-01A	33.5	1	high
																																TCGA-FD-A5C0-01A	18.3333333333333	1	high
																																TCGA-GD-A3OQ-01A	3.16666666666667	0	high
																																TCGA-XF-AAMW-01A	8.43333333333333	1	high
																																TCGA-ZF-A9R4-01A	30.7	0	high
																																TCGA-ZF-A9RE-01A	3.53333333333333	1	high
																																TCGA-DK-AA71-01A	13.8333333333333	0	low
																																TCGA-UY-A9PF-01A	3.9	0	low
																																TCGA-E7-A8O7-01A	15.5333333333333	0	high
																																TCGA-E7-A678-01A	26.6	0	low
																																TCGA-XF-AAML-01A	7.73333333333333	1	high
																																TCGA-4Z-AA87-01A	48.4666666666667	0	low
																																TCGA-E5-A2PC-01A	44.2	0	high
																																TCGA-GU-A42R-01A	19.2333333333333	1	high
																																TCGA-E7-A7XN-01A	14.2666666666667	0	high
																																TCGA-DK-A2I2-01A	7.9	1	high
																																TCGA-G2-A2EC-01A	23.2	1	low
																																TCGA-XF-AAMG-01A	112.133333333333	0	high
																																TCGA-2F-A9KW-01A	8.46666666666667	1	high
																																TCGA-DK-A3IK-01A	4.86666666666667	1	low
																																TCGA-G2-A2EF-01A	62.8	0	high
																																TCGA-GD-A3OS-01A	21.2666666666667	0	high
																																TCGA-FD-A3SL-01A	23.7333333333333	1	low
																																TCGA-E7-A5KE-01A	0.566666666666667	0	low
																																TCGA-DK-AA6S-01A	168.333333333333	0	high
																																TCGA-K4-A54R-01A	28.0666666666667	0	high
																																TCGA-FD-A3B5-01A	9.06666666666667	1	high
																																TCGA-K4-A5RJ-01A	17.9666666666667	0	high
																																TCGA-LC-A66R-01A	15.5333333333333	0	low
																																TCGA-E5-A4U1-01A	39.3666666666667	0	low
																																TCGA-FD-A6TB-01A	19.0666666666667	0	high
																																TCGA-GD-A3OP-01A	2.13333333333333	0	low
																																TCGA-CF-A3MF-01A	12.7666666666667	0	low
																																TCGA-CF-A8HX-01A	11.5	0	low
																																TCGA-UY-A78N-01A	88.0333333333333	1	high
																																TCGA-ZF-AA4U-01A	8.73333333333333	1	low
																																TCGA-BT-A20W-01A	8.46666666666667	1	high
																																TCGA-DK-AA6P-01A	15.2333333333333	0	high
																																TCGA-XF-AAN1-01A	31.3666666666667	1	low
																																TCGA-FD-A62O-01A	7.2	1	low
																																TCGA-BT-A0YX-01A	13.3333333333333	1	high
																																TCGA-G2-A2EL-01A	27.3	1	high
																																TCGA-XF-A9T8-01A	13.9333333333333	1	high
																																TCGA-C4-A0F0-01A	1.96666666666667	0	high
																																TCGA-GV-A3JW-01A	21.6333333333333	0	high
																																TCGA-K4-A5RI-01A	11.8666666666667	1	high
																																TCGA-DK-A1A7-01A	18.6666666666667	0	low
																																TCGA-FD-A3B3-01A	32.4666666666667	1	high
																																TCGA-DK-A3X2-01A	18.2333333333333	1	high
																																TCGA-E7-A7DV-01A	1.23333333333333	0	high
																																TCGA-XF-A9SL-01A	67.3333333333333	1	high
																																TCGA-DK-A1AC-01A	132.7	0	high
																																TCGA-XF-AAN3-01A	87.5	0	high
																																TCGA-4Z-AA7Y-01A	50.7333333333333	0	low
																																TCGA-BT-A20Q-01A	19.7666666666667	1	low
																																TCGA-UY-A9PA-01A	35.7333333333333	0	low
																																TCGA-UY-A8OC-01A	3.06666666666667	1	high
																																TCGA-ZF-A9RC-01A	95.6	0	high
																																TCGA-DK-A3IM-01A	8.26666666666667	1	high
																																TCGA-CU-A0YR-01A	15.3333333333333	1	low
																																TCGA-C4-A0F7-01A	2.06666666666667	1	high
																																TCGA-FD-A3B7-01A	4.06666666666667	1	high
																																TCGA-GC-A3BM-01A	21.7	1	high
																																TCGA-FD-A43X-01A	3.66666666666667	0	low
																																TCGA-GU-A42P-01A	11.0666666666667	1	high
																																TCGA-G2-A3IE-01A	20.4	1	high
																																TCGA-GC-A3RB-01A	19.4	0	high
																																TCGA-ZF-A9RL-01A	90.1	0	low
																																TCGA-DK-A1A5-01A	2.16666666666667	1	high
																																TCGA-FD-A5BU-01A	19.6	0	high
																																TCGA-UY-A9PD-01A	18.0666666666667	0	low
																																TCGA-E7-A6ME-01A	24.3666666666667	0	high
																																TCGA-GV-A3JZ-01A	20.1	0	high
																																TCGA-E7-A4XJ-01A	2.26666666666667	1	low
																																TCGA-KQ-A41O-01A	51.2666666666667	0	low
																																TCGA-XF-A9SX-01A	23.9666666666667	1	high
																																TCGA-FD-A3N5-01A	22.8333333333333	1	high
																																TCGA-XF-A9SM-01A	34.9333333333333	0	high
																																TCGA-XF-A9SJ-01A	3.26666666666667	1	high
																																TCGA-ZF-A9R3-01A	31.6333333333333	1	high
																																TCGA-CF-A5UA-01A	12.1666666666667	0	low
																																TCGA-FD-A5BS-01A	54.6333333333333	0	low
																																TCGA-G2-A3IB-01A	7.33333333333333	1	high
																																TCGA-XF-A8HG-01A	15.5666666666667	1	low
																																TCGA-XF-A9SH-01A	65.7	1	low
																																TCGA-2F-A9KT-01A	110.466666666667	0	high
																																TCGA-G2-AA3C-01A	7.03333333333333	1	high
																																TCGA-G2-A2EJ-01A	48.6666666666667	0	high
																																TCGA-G2-A3VY-01A	17.8666666666667	0	high
																																TCGA-XF-A9SV-01A	12.9333333333333	1	low
																																TCGA-ZF-A9R7-01A	22.1666666666667	0	low
																																TCGA-FT-A3EE-01A	3.3	1	high
																																TCGA-XF-AAMR-01A	93	0	low
																																TCGA-4Z-AA7W-01A	28	0	high
																																TCGA-CF-A47X-01A	12.8	0	low
																																TCGA-XF-AAMQ-01A	72.5666666666667	0	low
																																TCGA-FD-A3SO-01A	5.6	1	high
																																TCGA-G2-A2EO-01A	60.1333333333333	1	low
																																TCGA-5N-A9KM-01A	17.6666666666667	1	low
																																TCGA-DK-A1AD-01A	114	0	low
																																TCGA-XF-AAMJ-01A	55.6666666666667	1	high
																																TCGA-DK-A1A6-01A	67.3333333333333	0	high
																																TCGA-XF-AAN2-01A	62.3	1	high
																																TCGA-GU-A42Q-01A	11.4666666666667	1	high
																																TCGA-GC-A4ZW-01A	0.5	0	high
																																TCGA-XF-AAMY-01A	100.366666666667	0	high
																																TCGA-XF-AAN7-01A	18.8333333333333	1	high
																																TCGA-E7-A6MD-01A	4.3	0	high
																																TCGA-ZF-A9R5-01A	36.3333333333333	0	low

## Sheet: Fig. 2
	Figure 2A									Figure 2B									Figure 2C									Figure 2D									Figure 2E			Figure 2F			Figure 2G			Figure 2H			Figure 2J
			Optical density									Optical density									Optical density									Optical density
	UM-UC-3	Day								5637	Day								UM-UC-3	Day								5637	Day								UM-UC-3	Clones		5637	Clones		UM-UC-3	Clones		5637	Clones
	siNC	1	0.27	0.2709	0.2762	0.2473	0.257	0.2639		siNC	1	0.2753	0.2858	0.2778	0.2738	0.2525	0.2719		Vector	1	0.2179	0.2023	0.2336	0.2349	0.2391	0.2358		Vector	1	0.2298	0.2642	0.2531	0.2576	0.287	0.3002		siNC	205		siNC	353		Vector	169		Vector	241
		2	0.4188	0.4747	0.4107	0.4535	0.3954	0.45			2	0.5027	0.5095	0.4952	0.5024	0.5218	0.4894			2	0.45	0.3979	0.4444	0.43	0.4307	0.4245			2	0.3487	0.3604	0.3785	0.3769	0.404	0.4151			197			339			162			243		shNC
		3	0.7941	0.7799	0.7921	0.825	0.7791	0.7236			3	0.9437	0.9133	0.9045	0.8915	0.8675	0.9014			3	0.6221	0.6122	0.7437	0.6723	0.6533	0.6735			3	0.6274	0.7446	0.6631	0.7293	0.7619	0.7943			191			360			150			214
		4	1.244	1.2874	1.193	1.2485	1.31	1.1713			4	1.4405	1.3194	1.4747	1.3598	1.3786	1.3316			4	0.7904	0.6732	0.7828	0.8633	0.8428	0.995			4	0.753	0.8705	0.8376	1.0032	0.9483	0.8381
		5	1.5371	1.496	1.5741	1.5009	1.6078	1.7807			5	1.9027	2.0272	1.9876	1.8781	1.967	1.5347			5	1.0778	1.1808	1.0195	1.1985	1.0958	1.0064			5	0.8684	0.9574	0.9957	1.0892	0.961	1.0899		siYKT6-1	99		siYKT6-1	178		YKT6	248		YKT6	340
																																						103			187			263			355
	siYKT6-1	1	0.2715	0.2682	0.2577	0.264	0.2799	0.2764		siYKT6-1	1	0.2409	0.2353	0.2236	0.2403	0.2257	0.2257		YKT6	1	0.2233	0.2216	0.2334	0.2348	0.2219	0.2428		YKT6	1	0.2549	0.2646	0.2762	0.2902	0.2924	0.295			93			158			240			372
		2	0.4532	0.4329	0.494	0.441	0.3703	0.4253			2	0.3699	0.3822	0.3954	0.3838	0.4144	0.3939			2	0.5421	0.4653	0.4434	0.5101	0.4664	0.5501			2	0.471	0.4394	0.494	0.4947	0.4896	0.575
		3	0.7181	0.7024	0.6775	0.5849	0.5675	0.6298			3	0.5557	0.6242	0.5862	0.6388	0.62	0.6332			3	0.864	0.7716	0.7628	0.815	0.83	0.8058			3	0.7907	0.8618	0.9755	0.9223	0.9672	0.9392		siYKT6-2	89		siYKT6-2	160								shYKT6
		4	0.8398	0.7788	0.8204	0.8345	0.9677	0.925			4	0.9542	1.007	0.9222	0.8646	0.9168	0.8552			4	1.0169	1.093	1.0184	1.1324	1.0982	0.954			4	1.0945	1.1524	1.1128	1.1437	1.079	1.2778			91			155
		5	1.2095	1.2	1.1075	1.2079	1.3042	1.1475			5	1.1443	1.4543	1.5113	1.4379	1.3662	1.186			5	1.4039	1.5504	1.4303	1.4384	1.4927	1.7565			5	1.3245	1.3403	1.4258	1.6197	1.3795	1.348			82			145

	siYKT6-2	1	0.2724	0.2593	0.2754	0.2511	0.2592	0.2652		siYKT6-2	1	0.2535	0.2368	0.2335	0.2358	0.2375	0.2339																				siYKT6-3	97		siYKT6-3	131
		2	0.4467	0.3768	0.445	0.4772	0.4139	0.4132			2	0.3759	0.374	0.3738	0.3963	0.3978	0.3967																					89			150
		3	0.6715	0.6362	0.6299	0.6471	0.5742	0.5559			3	0.653	0.5862	0.5706	0.5252	0.6064	0.6185																					84			154
		4	0.8699	0.8786	0.8543	0.8452	0.8909	0.8538			4	0.8824	0.9359	0.8082	0.7819	0.8898	0.9129
		5	1.3205	1.293	1.2078	1.2661	1.2776	1.3387			5	1.3083	1.3765	1.4697	1.5021	1.4528	1.3293
	siYKT6-3	1	0.2492	0.2434	0.2535	0.2675	0.2611	0.263		siYKT6-3	1	0.2638	0.2666	0.2594	0.2547	0.2585	0.2538
		2	0.4336	0.394	0.4165	0.3924	0.4198	0.3619			2	0.4123	0.4121	0.4347	0.4123	0.4255	0.4302
		3	0.5282	0.559	0.5369	0.5465	0.5736	0.5053			3	0.6235	0.529	0.6562	0.6698	0.6647	0.6489
		4	0.8805	0.8403	0.8238	0.8109	0.7788	0.7597			4	0.7908	0.9389	0.9754	0.908	0.9031	0.9561
		5	1.2576	1.2197	1.2204	1.2764	1.1872	1.1399			5	1.2478	1.3392	1.3693	1.3546	1.3927	1.2629
[truncated: 12 more columns]

## Sheet: Fig. 3
	Figure 3B					Figure 3D					Figure 3F					Figure 3H
		Percentage (%)					Percentage (%)					Percentage (%)					Percentage (%)
	UM-UC-3	G1	S	G2/M		UM-UC-3	G1	S	G2/M		5637	G1	S	G2/M		5637	G1	S	G2/M
	siNC	53.7	34	13		Vector	51.6	36	10.9		siNC	38.6	45.6	13.5		Vector	46.4	38.6	12.1
		52.6	33	13.9			53.7	33.8	12.7			39.4	43.7	14.4			47.8	39	12.5
		52.9	34	12.3			53.3	33.2	14.2			40.8	43.9	14.4			49.7	35.9	13.3
	siYKT6-1	70.1	19.8	12.8		YKT6	39.5	45.6	14.8		siYKT6-1	46.9	40	10.9		YKT6	38	48	12.2
		67	20.5	12.8			38.9	45.3	15.7			48	38.5	10.7			38.5	48.1	11.3
		67.3	22.1	10.7			39.5	44	15.8			48.9	36.4	12			40.4	44.4	13
	siYKT6-2	67.9	20.1	12.3							siYKT6-2	47	39.3	10.1
		68	20.8	11.8								48.8	37.2	11.4
		71.8	20	8.48								50.1	35.9	11.9
	siYKT6-3	69.2	19.7	12.5							siYKT6-3	47.1	38.8	12.1
		68.8	20.4	10.9								47.5	39.3	9.4
		70.7	19.6	10.8								49.7	39.6	10.5

## Sheet: Fig. 4
	Figure 4A				Figure 4B				Figure 4C				Figure 4D				Figure 4F
	UM-UC-3		Cells		UM-UC-3		Gap closure (%)		UM-UC-3		Cells		UM-UC-3		Gap closure (%)		UM-UC-3		Avg Radiant Efficiency
	siNC	1	243		siNC	1	61.5608		Vector	1	197		Vector	1	36.0587		shNC	1	350000000
		2	290			2	65.3301			2	178			2	33.0744			2	323000000
		3	256			3	52.4001			3	189			3	32.4158			3	317000000
	siYKT6-1	1	115		siYKT6-1	1	31.7874		YKT6	1	352		YKT6	1	62.6281		shYKT6	1	247000000
		2	113			2	33.0489			2	372			2	61.9095			2	292000000
		3	106			3	18.7823			3	347			3	60.1098			3	206000000
	siYKT6-2	1	119		siYKT6-2	1	35.1832
		2	109			2	39.855
		3	107			3	38.8166
	siYKT6-3	1	122		siYKT6-3	1	34.9465
		2	110			2	35.7013
		3	120			3	32.8714

## Sheet: Fig. 5
	Figure 5C					Figure 5D					Figure 5E						Figure 5F									Figure 5G				Figure 5H				Figure 5I									Figure 5J				Figure 5K
	UM-UC-3	Relative mRNA level				UM-UC-3	Relative mRNA level				UM-UC-3		Relative mRNA level				UM-UC-3		Optical density							UM-UC-3				UM-UC-3				UM-UC-3		Optical density							UM-UC-3				UM-UC-3
	Gene	siNC				Gene	Vector				GROUP		1	2	3		GROUP	Day								GROUP		Clones		GROUP		Cells		GROUP	Day								GROUP		Clones		GROUP		Cells
	YKT6	0.967681	1.01805	1.01426		YKT6	1.01344	0.988024	0.99854		siNC	YKT6	0.984887	1.00433	1.01079		Vector+DMSO	1	0.2192	0.2565	0.2719	0.2512	0.2617	0.2365		Vector+DMSO	1	178		Vector+DMSO	1	172		siNC+DMSO	1	0.2651	0.2558	0.2945	0.2217	0.21	0.2093		siNC+DMSO	1	150		siNC+DMSO	1	336
	CTNNB1	0.989161	1.00048	1.01036		CTNNB1	1.00906	0.982886	1.00806			CTNNB1	1.02773	0.963947	1.00832			2	0.3244	0.3019	0.331	0.3323	0.3428	0.3632			2	156			2	133			2	0.3595	0.3778	0.5416	0.523	0.4216	0.5185			2	166			2	361
	MYC	1.01652	0.978313	1.00517		MYC	1.0398	0.982237	0.97796			CCND1	1.03332	0.954077	1.01261			3	0.5646	0.5487	0.5451	0.541	0.5557	0.5717			3	161			3	135			3	0.7467	0.7427	0.7618	0.8718	0.8622	0.7895			3	147			3	325
	CCND1	0.978652	1.01812	1.00323		CCND1	0.978985	1.02775	0.993267			MYC	1.01111	0.99314	0.995749			4	0.8404	0.9797	0.9295	1.0551	0.9614	0.9496											4	1.3222	1.1879	1.0143	1.105	1.2318	1.0915
																		5	1.2056	0.9463	1.248	1.0773	1.1036	1.3484		YKT6+DMSO	1	263		YKT6+DMSO	1	273			5	1.5646	1.3022	1.4035	1.2081	1.4971	1.2971		siYKT6+DMSO	1	78		siYKT6+DMSO	1	188
		siYKT6-1					YKT6				siYKT6	YKT6	0.121046	0.1248	0.120395												2	244			2	266												2	95			2	178
	YKT6	0.0706564	0.0742	0.071194		YKT6	1068.82	1067.48	1051.33			CTNNB1	0.988266	1.04796	0.979785		YKT6+DMSO	1	0.2059	0.2596	0.2394	0.2485	0.2146	0.2449			3	267			3	253		siYKT6+DMSO	1	0.2606	0.2213	0.2606	0.2628	0.2208	0.2331			3	73			3	195
	CTNNB1	1.02223	0.994743	0.986495		CTNNB1	0.958122	0.972994	0.91893			CCND1	0.3994	0.393061	0.348982			2	0.4559	0.542	0.4845	0.5249	0.3927	0.3257											2	0.4163	0.3695	0.3692	0.3782	0.381	0.3483
	MYC	0.537324	0.554242	0.538066		MYC	1.78661	1.94715	2.01892			MYC	0.442911	0.462417	0.423321			3	0.7564	0.6863	0.6848	0.6855	0.7451	0.7585		Vector+XAV-939	1	99		Vector+XAV-939	1	81			3	0.6525	0.6355	0.6154	0.5946	0.5557	0.58		siNC+CHIR99021	1	202		siNC+CHIR99021	1	521
	CCND1	0.492169	0.445002	0.462572		CCND1	2.03274	1.96686	2.02207									4	1.0608	1.1025	1.1851	1.0441	1.136	1.1624			2	97			2	87			4	0.8304	0.7152	0.7301	0.7125	0.7123	0.6666			2	225			2	535
											siNC+Wnt3a	YKT6	0.896402	0.99999	0.956513			5	1.6104	1.67	1.7341	1.6969	1.6057	1.6613			3	94			3	69			5	1.2113	1.1096	0.9344	1.2029	1.028	0.9481			3	228			3	508
		siYKT6-2										CTNNB1	0.914851	0.90661	0.979968
	YKT6	0.0800625	0.0694204	0.0663887								CCND1	2.18912	2.13544	2.17752		Vector+XAV-939	1	0.216	0.2946	0.303	0.2601	0.2427	0.2362		YKT6+XAV-939	1	163		YKT6+XAV-939	1	157		siNC+CHIR99021	1	0.2709	0.2533	0.2953	0.2198	0.209	0.2091		siYKT6+CHIR99021	1	167		siYKT6+CHIR99021	1	342
	CTNNB1	0.984873	1.00748	0.979947								MYC	1.67247	1.74232	1.77894			2	0.2918	0.2785	0.2772	0.2896	0.2734	0.2842			2	167			2	168			2	0.5277	0.5323	0.4423	0.5799	0.5372	0.5701			2	171			2	375
	MYC	0.546691	0.546164	0.535347														3	0.5084	0.4379	0.46	0.4936	0.4873	0.4564			3	168			3	148			3	1.1616	1.1548	1.0199	1.112	1.0687	0.7791			3	160			3	381
	CCND1	0.472911	0.434134	0.423792							siYKT6+Wnt3a	YKT6	0.116417	0.113195	0.114435			4	0.7865	0.6562	0.652	0.6829	0.6926	0.6673											4	1.5708	1.6649	1.2806	1.3954	1.2447	1.1921
												CTNNB1	0.958262	0.912439	0.916492			5	0.6979	0.6753	0.82	0.7669	0.8734	0.8048											5	1.6723	1.9092	1.9109	1.832	1.6996	1.7657
		siYKT6-3										CCND1	0.683784	0.656564	0.677533
	YKT6	0.0732236	0.0702568	0.0786541								MYC	1.03423	1.0023	1.00131		YKT6+XAV-939	1	0.2139	0.2509	0.2333	0.2451	0.2322	0.2534										siYKT6+CHIR99021	1	0.2586	0.2193	0.2592	0.2612	0.2209	0.232
	CTNNB1	0.991187	0.978694	0.96976														2	0.3064	0.3119	0.3188	0.3537	0.3679	0.3672											2	0.3649	0.3838	0.5462	0.5311	0.4295	0.5274
	MYC	0.540765	0.559877	0.539079														3	0.4376	0.547	0.6656	0.6656	0.7107	0.721											3	0.764	0.7798	0.7981	0.915	0.9043	0.8293
	CCND1	0.447818	0.441609	0.452106														4	0.9874	0.9961	0.9437	1.0238	0.9465	1.0492											4	1.3859	1.2505	1.0625	1.1531	1.2927	1.1377
																		5	1.0035	1.232	1.3035	1.2068	1.1907	1.2913											5	1.6061	1.7265	1.3336	1.4531	1.2844	1.2452

## Sheet: Fig. 6
	Figure 6F				Figure 6H
	UM-UC-3				UM-UC-3
	Group	CHX (h)	Ratio		Group	CHX (h)	Ratio
	siNC	0	1		Vector	0	1
		2	0.894849			2	0.750562
		4	0.607662			4	0.618366
		6	0.504506			6	0.386201
	siYKT6	0	1		YKT6	0	1
		2	0.757205			2	0.945722
		4	0.426616			4	0.88773
		6	0.261197			6	0.592102

## Sheet: Fig. 9
	Figure 9A									Figure 9B				Figure 9C				Figure 9D									Figure 9E				Figure 9F				Figure 9G						Figure 9J
	UM-UC-3		Optical density							UM-UC-3				UM-UC-3				UM-UC-3		Optical density							UM-UC-3				UM-UC-3				UM-UC-3		Relative mRNA level					Tumor volume (mm3)
	Group	Day								Group		Clones		Group		Cells		Group	Day								Group		Clones		Group		Cells		Group	Gene	1	2	3				Day
	siNC+Vector	1	0.1991	0.2062	0.208	0.2165	0.2177	0.2224		siNC+Vector	1	212		siNC+Vector	1	133		siNC+Vector	1	0.2004	0.2059	0.2113	0.2076	0.1989	0.2		siNC+Vector	1	192		siNC+Vector	1	256		shNC+Vector	YKT6	1.03844	0.939896	1.02166		Group	Tumor	7	10	13	16	19	22	25
		2	0.3096	0.2982	0.3014	0.2966	0.2946	0.3016			2	193			2	150			2	0.2908	0.3155	0.2873	0.3039	0.3052	0.2848			2	203			2	221			USP7	1.06952	0.975602	0.954881		shNC+Vector	1	2.916	7.8125	28.158	87.808	213.75	336.82	520.251
		3	0.5525	0.5685	0.5736	0.5427	0.5543	0.5418			3	218			3	141			3	0.6297	0.5879	0.6826	0.6546	0.6843	0.6504			3	196			3	203			CTNNB1	1.03995	0.990356	0.969692			2	2.601	7.2	35.301	95.8455	219.375	287.086	480.298
		4	1.0718	1.0757	1.0271	1.033	1.0456	1.0575											4	1.0147	1.0003	0.9561	1.059	1.0485	0.85																	3	2.4565	6.912	28.158	75.843	199.838	262.4	410.828
		5	1.6446	1.5469	1.456	1.3121	1.3606	1.4674		siYKT6+Vector	1	135		siYKT6+Vector	1	74			5	1.4917	1.6215	1.4	1.4927	1.5634	1.4334		siUSP7+Vector	1	101		siUSP7+Vector	1	118		shUSP7+Vector	YKT6	1.01249	0.963796	1.08283			4	2.4565	8.125	28.88	94.221	225.264	325.424	389.803
											2	139			2	77												2	102			2	109			USP7	0.273401	0.25191	0.248503			5	2.176	6.912	23.976	65	191.808	246.402	344.608
	siYKT6+Vector	1	0.1983	0.2053	0.2057	0.2165	0.168	0.2238			3	129			3	66		siUSP7+Vector	1	0.1721	0.1943	0.1884	0.1811	0.2053	0.1776			3	124			3	122			CTNNB1	0.987681	0.952574	1.05604
		2	0.3251	0.3449	0.3438	0.3315	0.3558	0.3264											2	0.2378	0.2469	0.2488	0.2627	0.2626	0.2159																shUSP7+Vector	1	2.916	6.348	20.23	36.1415	77.2475	116.614	161.792
		3	0.5476	0.5355	0.4916	0.5094	0.473	0.5213		siNC+Myc-USP7	1	315		siNC+Myc-USP7	1	282			3	0.5717	0.4866	0.5083	0.4854	0.4633	0.4448		siNC+HA-YKT6	1	335		siNC+HA-YKT6	1	509		shNC+YKT6	YKT6	17.0966	12.8494	12.5385			2	2.4565	6.0835	16.896	38.808	73.008	99.238	164.255
		4	0.7936	0.7286	0.7691	0.6988	0.6957	0.7962			2	298			2	273			4	0.8136	0.7743	0.8223	0.7886	0.9069	0.7333			2	340			2	503			USP7	1.21991	1.09086	1.00513			3	2.4565	6.0835	18.513	43.56	84.7	106.171	145.926
		5	0.9997	1.0148	1.0105	0.9146	0.899	0.9528			3	292			3	306			5	1.2135	1.1455	1.039	1.0837	0.9525	0.9898			3	291			3	615			CTNNB1	1.02917	0.978802	0.959237			4	2.176	5.566	13.0355	29.602	54.1205	89.376	125.023
																																										5	2.176	5.808	11.76	26.6955	39.2	51.772	66.654
	siNC+Myc-USP7	1	0.2211	0.2253	0.2184	0.2051	0.1934	0.2131		siYKT6+Myc-USP7	1	226		siYKT6+Myc-USP7	1	170		siNC+HA-YKT6	1	0.2861	0.2836	0.26	0.2731	0.2597	0.2681		siUSP7+HA-YKT6	1	232		siUSP7+HA-YKT6	1	334		shUSP7+YKT6	YKT6	17.3374	12.2839	17.6944
		2	0.6606	0.6356	0.6278	0.6252	0.6166	0.6165			2	244			2	168			2	0.6	0.7243	0.6422	0.6138	0.6827	0.5407			2	229			2	314			USP7	0.274655	0.265343	0.262295		shNC+YKT6	1	2.916	26.6955	74.4385	275.562	708.457	1086.53	1758.71
		3	0.9492	0.9594	0.8869	0.8938	0.9488	0.9656			3	226			3	173			3	1.0445	1.0332	1.0343	1.0931	1.0647	1.1534			3	244			3	256			CTNNB1	0.955516	1.0733	0.966822			2	2.916	27.436	73.008	269.001	577.422	1000.8	1574.66
		4	1.4919	1.4904	1.4644	1.4663	1.4	1.451											4	1.441	1.3006	1.3114	1.2847	1.3805	1.4013																	3	2.601	25.272	63.6265	246.402	661.5	868.63	1190.5
		5	1.975	1.9193	1.9122	2.0128	1.9978	2.0023											5	1.8941	1.8014	1.661	1.8385	1.8983	2.0249																	4	2.601	27.436	61.2255	231.04	561.055	906.304	1357.76
																																										5	2.4565	23.976	58.8245	225.264	514.553	746.368	1114.11
	siYKT6+Myc-USP7	1	0.2071	0.2155	0.2055	0.2111	0.2377	0.2288										siUSP7+HA-YKT6	1	0.2131	0.2303	0.2432	0.2491	0.2428	0.2426
		2	0.4283	0.4069	0.4048	0.4091	0.4135	0.4383											2	0.4616	0.4677	0.4768	0.4483	0.4336	0.3853																shUSP7+YKT6	1	2.916	9.8415	40.678	117.211	246.402	499.851	814.495
		3	0.792	0.7548	0.7546	0.7656	0.7279	0.72											3	0.8762	0.882	0.8855	0.8671	0.8972	0.8354																	2	2.4565	9.126	37.926	127.008	228.152	485.002	787.176
		4	1.2007	1.1164	1.1228	1.0941	1.1007	1.3002											4	1.1677	1.1824	1.0134	1.0308	1.0834	0.9841																	3	2.4565	8.75	42.527	141.538	265.243	418.176	727.011
		5	1.8257	1.6504	1.7116	1.7122	1.8212	1.8261											5	1.5903	1.6425	1.5779	1.6499	1.6641	1.597																	4	2.4565	10.976	45.5625	152.626	303.408	515.15	871.2
																																										5	2.176	10.206	32.8	128.992	249.444	409.909	638.144

## Sheet: Fig. S1
	Figure S1A				Figure S1B				Figure S1C				Figure S1D				Figure. S1E				Figure. S1H								Figure S1I					Figure S1J					Figure S1K					Figure S1L
	Sample	YKT6	Group		Sample	YKT6 Exp.	T		Sample	Histologic.grade	YKT6 Exp.		Sample	Histologic.subtype	YKT6 Exp.		Sample	Stage	YKT6 Exp.		Type	Gene	HR	z	pvalue	lower	upper		Sample	OS.time (month)	OS	YKT6_group		Sample	DFI.time	DFI	YKT6		Sample	DSS.time	DSS	YKT6		Sample	PFI.time	PFI	YKT6
	GSM340537	7.36086	Normal		GSM786491	8.15118	T2		TCGA-CU-A3KJ-01A	High Grade	5.86569368510712		TCGA-CU-A3KJ-01A	Non-Papillary	5.86569368510712		TCGA-CU-A3KJ-01A	Stage III	5.86569		OS	YKT6	1.42567005218439	2.98203646498259	0.00286337891472878	1.12925	1.79990296333321		GSM340605	18.17	1	high		TCGA-DK-A3IU-01A	15.4	1	high		TCGA-CU-A3KJ-01A	18.7333333333333	0	high		TCGA-CU-A3KJ-01A	5.53333333333333	1	high
	GSM340538	7.451	Normal		GSM786492	8.04784	T2		TCGA-DK-A3IU-01A	High Grade	5.90569		TCGA-GV-A40G-01A	Non-Papillary	5.28087838838331		TCGA-DK-A3IU-01A	Stage II	5.90569		DSS	YKT6	1.50181929673859	2.85019867132274	0.00436919283951984	1.13544209589733	1.98641675185904		GSM340608	136.97	0	low		TCGA-GV-A40G-01A	19.3333333333333	0	low		TCGA-DK-A3IU-01A	23.5333333333333	1	high		TCGA-DK-A3IU-01A	15.4	1	high
	GSM340539	7.48807	Normal		GSM786493	7.29578	T2		TCGA-GV-A40G-01A	High Grade	5.28087838838331		TCGA-DK-A3IN-01A	Papillary	6.55710829724153		TCGA-GV-A40G-01A	Stage II	5.28088		DFI	YKT6	1.13815374308759	0.443072919005762	0.657712992431374	0.642085	2.01748201684074		GSM340609	136.37	0	low		TCGA-DK-A3IN-01A	8.33333333333333	0	high		TCGA-GV-A40G-01A	19.3333333333333	0	low		TCGA-GV-A40G-01A	19.3333333333333	0	high
	GSM340540	7.44985677083333	Normal		GSM786494	8.20196	T4		TCGA-DK-A3IN-01A	High Grade	6.55710829724153		TCGA-SY-A9G0-01A	Papillary	5.58123975640203		TCGA-DK-A3IN-01A	Stage III	6.55711		PFI	YKT6	1.4135595442153	2.81375470528521	0.00489665771881006	1.11073513816296	1.79894424547232		GSM340610	26.9	1	high		TCGA-UY-A78O-01A	77.0666666666667	0	low		TCGA-DK-A3IN-01A	8.33333333333333	0	high		TCGA-DK-A3IN-01A	8.33333333333333	0	high
	GSM340541	7.42553	Normal		GSM786495	7.93063	T4		TCGA-SY-A9G0-01A	High Grade	5.58123975640203		TCGA-XF-A9SU-01A	Papillary	6.08373672903154		TCGA-SY-A9G0-01A	Stage IV	5.58124										GSM340611	87.07	1	low		TCGA-ZF-AA4W-01A	55.9666666666667	1	high		TCGA-SY-A9G0-01A	33.6	0	high		TCGA-SY-A9G0-01A	33.6	0	high
	GSM340542	7.76874	Normal		GSM786496	6.91619	T3		TCGA-XF-A9SU-01A	High Grade	6.08373672903154		TCGA-UY-A78O-01A	Non-Papillary	4.93614792833727		TCGA-XF-A9SU-01A	Stage IV	6.08374										GSM340617	15.3	1	high		TCGA-YF-AA3L-01A	12.1333333333333	0	low		TCGA-XF-A9SU-01A	6.06666666666667	1	high		TCGA-XF-A9SU-01A	3.43333333333333	1	high
	GSM340543	7.39180989583333	Normal		GSM786497	7.97992	T1		TCGA-UY-A78O-01A	High Grade	4.93614792833727		TCGA-GD-A2C5-01A	Papillary	5.52349922882202		TCGA-UY-A78O-01A	Stage II	4.93615										GSM340619	18.53	1	high		TCGA-E7-A519-01A	16.9333333333333	0	low		TCGA-UY-A78O-01A	77.0666666666667	0	low		TCGA-UY-A78O-01A	77.0666666666667	0	low
	GSM340544	7.43800130208333	Normal		GSM786498	8.89369	T3		TCGA-GD-A2C5-01A	High Grade	5.52349922882202		TCGA-G2-A2EK-01A	Non-Papillary	5.02222131655589		TCGA-GD-A2C5-01A	Stage IV	5.5235										GSM340621	129.93	0	high		TCGA-CU-A5W6-01A	1.86666666666667	0	low		TCGA-GD-A2C5-01A	27.0666666666667	0	low		TCGA-GD-A2C5-01A	7.13333333333333	1	high
	GSM340545	7.41261	Normal		GSM786499	7.95716	T2		TCGA-G2-A2EK-01A	High Grade	5.02222131655589		TCGA-ZF-AA4W-01A	Non-Papillary	6.5200796070577		TCGA-G2-A2EK-01A	Stage II	5.02222										GSM340624	12.57	1	high		TCGA-4Z-AA81-01A	42.3333333333333	0	high		TCGA-G2-A2EK-01A	16.1666666666667	0	low		TCGA-G2-A2EK-01A	16.1666666666667	1	high
	GSM340546	7.49829	Normal		GSM786500	7.93851	T3		TCGA-ZF-AA4W-01A	High Grade	6.5200796070577		TCGA-C4-A0F6-01A	Non-Papillary	5.82783934412269		TCGA-ZF-AA4W-01A	Stage III	6.52008										GSM340625	128.97	0	high		TCGA-CF-A3MG-01A	12.3	0	low		TCGA-ZF-AA4W-01A	61	0	high		TCGA-ZF-AA4W-01A	55.9666666666667	1	high
	GSM340547	7.59812	Normal		GSM786501	8.45917	T1		TCGA-C4-A0F6-01A	High Grade	5.82783934412269		TCGA-YF-AA3L-01A	Non-Papillary	4.8269348490249		TCGA-C4-A0F6-01A	Stage III	5.82784										GSM340626	125.03	0	high		TCGA-G2-AA3B-01A	66.9333333333333	0	low		TCGA-C4-A0F6-01A	23.3333333333333	0	high		TCGA-C4-A0F6-01A	23.3333333333333	0	high
	GSM340548	7.55622	Normal		GSM786502	7.80594	T2		TCGA-YF-AA3L-01A	High Grade	4.8269348490249		TCGA-XF-A9T3-01A	Non-Papillary	6.75903462740839		TCGA-YF-AA3L-01A	Stage II	4.82693										GSM340627	125.27	0	high		TCGA-CF-A1HR-01A	9.8	1	high		TCGA-YF-AA3L-01A	12.1333333333333	0	low		TCGA-YF-AA3L-01A	12.1333333333333	0	low
	GSM340549	7.47977	Normal		GSM786503	8.9062	T3		TCGA-XF-A9T3-01A	High Grade	6.75903462740839		TCGA-ZF-A9RN-01A	Non-Papillary	6.19605617185105		TCGA-XF-A9T3-01A	Stage IV	6.75903										GSM340629	130.6	0	high		TCGA-CF-A5U8-01A	13.3	0	low		TCGA-XF-A9T3-01A	2.26666666666667	0	high		TCGA-XF-A9T3-01A	2.26666666666667	0	high
	GSM340550	7.33707	Normal		GSM786504	7.74911	T4		TCGA-ZF-A9RN-01A	High Grade	6.19605617185105		TCGA-S5-A6DX-01A	Non-Papillary	5.28619733159821		TCGA-ZF-A9RN-01A	Stage III	6.19606										GSM340632	1.03	1	high		TCGA-K4-A6FZ-01A	1.83333333333333	0	high		TCGA-ZF-A9RN-01A	20.5	1	high		TCGA-ZF-A9RN-01A	17.2	1	high
	GSM340551	7.50863932291667	Normal		GSM786505	8.78131	T4		TCGA-S5-A6DX-01A	High Grade	5.28619733159821		TCGA-FJ-A3Z7-01A	Non-Papillary	4.2778508827867		TCGA-S5-A6DX-01A	Stage IV	5.2862										GSM340637	129.67	0	low		TCGA-DK-A2I4-01A	144.766666666667	0	high		TCGA-S5-A6DX-01A	1.86666666666667	1	low		TCGA-S5-A6DX-01A	1.86666666666667	1	high
	GSM340552	7.63143229166667	Normal		GSM786506	8.90252	T3		TCGA-FJ-A3Z7-01A	High Grade	4.2778508827867		TCGA-E7-A519-01A	Papillary	4.27887686010211		TCGA-FJ-A3Z7-01A	Stage IV	4.27785										GSM340638	16.67	1	high		TCGA-GD-A76B-01A	7.46666666666667	0	low		TCGA-FJ-A3Z7-01A	31.5	0	low		TCGA-FJ-A3Z7-01A	31.5	0	low
	GSM340553	7.62113	Normal		GSM786507	7.74006	T3		TCGA-E7-A519-01A	High Grade	4.27887686010211		TCGA-FD-A3SR-01A	Non-Papillary	5.58384097063217		TCGA-E7-A519-01A	Stage II	4.27888										GSM340641	127.63	0	high		TCGA-GC-A3RD-01A	14.2666666666667	0	high		TCGA-E7-A519-01A	16.9333333333333	0	low		TCGA-E7-A519-01A	16.9333333333333	0	low
	GSM340554	7.50817057291667	Normal		GSM786508	8.29791	T3		TCGA-FD-A3SR-01A	High Grade	5.58384097063217		TCGA-CU-A5W6-01A	Non-Papillary	5.54363816622901		TCGA-FD-A3SR-01A	Stage IV	5.58384										GSM340642	124.53	0	low		TCGA-XF-A9SI-01A	80.7666666666667	0	high		TCGA-FD-A3SR-01A	20.0666666666667	1	high		TCGA-FD-A3SR-01A	12.4	1	high
	GSM340555	7.4392	Normal		GSM786509	9.48867	T2		TCGA-CU-A5W6-01A	High Grade	5.54363816622901		TCGA-C4-A0EZ-01A	Non-Papillary	5.71202893535303		TCGA-CU-A5W6-01A	Stage III	5.54364										GSM340643	3.13	1	high		TCGA-ZF-A9RM-01A	48.5	0	high		TCGA-CU-A5W6-01A	1.86666666666667	0	low		TCGA-CU-A5W6-01A	1.86666666666667	0	high
	GSM340556	7.61217	Normal		GSM786510	7.79078	T4		TCGA-C4-A0EZ-01A	High Grade	5.71202893535303		TCGA-XF-A9ST-01A	Papillary	6.08533754462084		TCGA-C4-A0EZ-01A	Stage IV	5.71203										GSM340645	65.93	1	high		TCGA-4Z-AA83-01A	67.4666666666667	0	low		TCGA-C4-A0EZ-01A	9.1	1	high		TCGA-C4-A0EZ-01A	9.1	1	high
	GSM340557	7.4108	Normal		GSM786511	7.56385	T4		TCGA-XF-A9ST-01A	High Grade	6.08533754462084		TCGA-GV-A3QH-01A	Non-Papillary	6.18743917668666		TCGA-XF-A9ST-01A	Stage III	6.08534										GSM340646	3.23	1	high		TCGA-CF-A27C-01A	14.1666666666667	0	low		TCGA-GV-A3QH-01A	8.6	0	high		TCGA-XF-A9ST-01A	4.26666666666667	0	high
	GSM340558	7.47007	Normal		GSM786512	7.90784	T3		TCGA-GV-A3QH-01A	High Grade	6.18743917668666		TCGA-4Z-AA81-01A	Papillary	6.29863632309444		TCGA-GV-A3QH-01A	Stage II	6.18744										GSM340647	120.6	0	high		TCGA-XF-A9T0-01A	26.6333333333333	0	high		TCGA-4Z-AA81-01A	42.3333333333333	0	high		TCGA-GV-A3QH-01A	4.16666666666667	1	high
	GSM340559	7.44401041666667	Normal		GSM786513	8.64854	T4		TCGA-4Z-AA81-01A	High Grade	6.29863632309444		TCGA-CF-A3MG-01A	Papillary	5.60765580821725		TCGA-4Z-AA81-01A	Stage II	6.29864										GSM340649	22.67	1	high		TCGA-FD-A3B8-01A	12.8	0	high		TCGA-CF-A3MG-01A	12.3	0	high		TCGA-4Z-AA81-01A	42.3333333333333	0	high
	GSM340560	7.37006510416667	Normal		GSM786514	7.95716	T4		TCGA-CF-A3MG-01A	Low Grade	5.60765580821725		TCGA-G2-AA3B-01A	Non-Papillary	5.24805		TCGA-CF-A3MG-01A	Stage II	5.60766										GSM340650	120.5	0	high		TCGA-CF-A8HY-01A	11.5	0	low		TCGA-G2-AA3B-01A	66.9333333333333	0	low		TCGA-CF-A3MG-01A	12.3	0	high
	GSM340561	7.65312174479167	Normal		GSM786515	8.06302	T3		TCGA-G2-AA3B-01A	High Grade	5.24805		TCGA-GU-AATP-01A	Papillary	5.05076722641205		TCGA-G2-AA3B-01A	Stage II	5.24805										GSM340651	50.43	1	high		TCGA-DK-A6B0-01A	77.6666666666667	0	low		TCGA-GU-AATP-01A	33.4333333333333	0	low		TCGA-G2-AA3B-01A	66.9333333333333	0	high
	GSM340562	7.74975	Normal		GSM786516	7.84236	T4		TCGA-GU-AATP-01A	High Grade	5.05076722641205		TCGA-CF-A1HR-01A	Non-Papillary	5.71225459940369		TCGA-GU-AATP-01A	Stage IV	5.05077										GSM340652	66.3	1	high		TCGA-E7-A7DU-01A	0.933333333333333	0	low		TCGA-CF-A1HR-01A	12.9666666666667	0	high		TCGA-GU-AATP-01A	19.8666666666667	1	high
	GSM340563	7.57868489583333	Normal		GSM786517	7.33028	T1		TCGA-CF-A1HR-01A	High Grade	5.71225459940369		TCGA-FD-A43N-01A	Non-Papillary	5.40789315065093		TCGA-CF-A1HR-01A	Stage III	5.71225										GSM340655	120.17	0	high		TCGA-FD-A43S-01A	15.1666666666667	0	low		TCGA-FD-A43N-01A	23.3	0	low		TCGA-CF-A1HR-01A	9.8	1	high
	GSM340564	7.41129	Normal		GSM786518	8.53834	T3		TCGA-FD-A43N-01A	High Grade	5.40789315065093		TCGA-4Z-AA82-01A	Non-Papillary	6.26235610459326		TCGA-FD-A43N-01A	Stage III	5.40789										GSM340656	120.6	0	high		TCGA-4Z-AA7N-01A	45.5666666666667	0	low		TCGA-4Z-AA82-01A	51.8666666666667	1	high		TCGA-FD-A43N-01A	23.3	0	high
	GSM340565	7.55011067708333	Normal		GSM786519	8.45817	T3		TCGA-4Z-AA82-01A	High Grade	6.26235610459326		TCGA-CF-A5U8-01A	Papillary	4.7057567820498		TCGA-4Z-AA82-01A	Stage IV	6.26236										GSM340657	14.57	1	high		TCGA-E7-A8O8-01A	0.433333333333333	0	low		TCGA-CF-A5U8-01A	13.3	0	low		TCGA-4Z-AA82-01A	38.3333333333333	1	high
	GSM340566	7.43895182291667	Normal		GSM786520	8.80337	T4		TCGA-CF-A5U8-01A	Low Grade	4.7057567820498		TCGA-K4-A6FZ-01A	Non-Papillary	6.37847867671675		TCGA-CF-A5U8-01A	Stage II	4.70576										GSM340658	115.83	0	high		TCGA-CF-A9FL-01A	10.7333333333333	1	low		TCGA-K4-A6FZ-01A	1.83333333333333	0	high		TCGA-CF-A5U8-01A	13.3	0	low
	GSM340567	7.47014	Normal		GSM786521	9.02312	T4		TCGA-K4-A6FZ-01A	High Grade	6.37847867671675		TCGA-DK-A2I4-01A	Papillary	5.94152656615689		TCGA-K4-A6FZ-01A	Stage III	6.37848										GSM340659	106.6	0	high		TCGA-DK-A3WY-01A	165.566666666667	0	high		TCGA-DK-A2I4-01A	144.766666666667	0	high		TCGA-K4-A6FZ-01A	1.83333333333333	0	high
	GSM340568	7.51416	Normal		GSM786522	8.83373	T3		TCGA-DK-A2I4-01A	High Grade	5.94152656615689		TCGA-BL-A13J-01A	Papillary	5.00207688689463		TCGA-DK-A2I4-01A	Stage III	5.94153										GSM340661	121.2	0	high		TCGA-FD-A5BY-01A	8.36666666666667	0	high		TCGA-BL-A13J-01A	2.7	1	low		TCGA-DK-A2I4-01A	144.766666666667	0	high
	GSM340569	7.48745442708333	Normal		GSM786523	8.50827	Ta		TCGA-BL-A13J-01A	High Grade	5.00207688689463		TCGA-2F-A9KP-01A	Non-Papillary	5.60608091689209		TCGA-BL-A13J-01A	Stage IV	5.00208										GSM340662	98	1	high		TCGA-FD-A3B4-01A	11.9666666666667	1	high		TCGA-2F-A9KP-01A	12.1333333333333	1	high		TCGA-BL-A13J-01A	2.7	1	high
	GSM340570	7.54166	Normal		GSM786524	8.78732	T3		TCGA-2F-A9KP-01A	High Grade	5.60608091689209		TCGA-GD-A76B-01A	Papillary	5.19415404634229		TCGA-2F-A9KP-01A	Stage IV	5.60608										GSM340663	67.03	1	high		TCGA-FD-A3N6-01A	28.3666666666667	0	low		TCGA-GD-A76B-01A	7.46666666666667	0	low		TCGA-2F-A9KP-01A	11.4333333333333	1	high
	GSM340571	7.40422	Normal		GSM786525	7.73884	T4		TCGA-GD-A76B-01A	High Grade	5.19415404634229		TCGA-GC-A3RD-01A	Non-Papillary	6.00931805647314		TCGA-GD-A76B-01A	Stage II	5.19415										GSM340666	99.73	0	high		TCGA-GD-A6C6-01A	2.23333333333333	0	high		TCGA-GC-A3RD-01A	14.2666666666667	0	high		TCGA-GD-A76B-01A	7.46666666666667	0	high
	GSM340572	7.53852864583333	Normal		GSM786526	8.02639	T3		TCGA-GC-A3RD-01A	High Grade	6.00931805647314		TCGA-K4-A6MB-01A	Non-Papillary	5.99078018391377		TCGA-GC-A3RD-01A	Stage III	6.00932										GSM340667	50.3	1	high		TCGA-CF-A1HS-01A	4.43333333333333	1	high		TCGA-K4-A6MB-01A	15.6333333333333	0	high		TCGA-GC-A3RD-01A	14.2666666666667	0	high
	GSM340573	7.42049	Normal		GSM786527	6.73095	Ta		TCGA-K4-A6MB-01A	High Grade	5.99078018391377		TCGA-XF-A9SI-01A	Papillary	6.06235920501235		TCGA-K4-A6MB-01A	Stage IV	5.99078										GSM340669	98.23	0	high		TCGA-CF-A3MH-01A	13.2666666666667	0	low		TCGA-XF-A9SI-01A	80.7666666666667	0	high		TCGA-K4-A6MB-01A	15.6333333333333	0	high
	GSM340574	7.53199	Normal		GSM786528	7.71952	T3		TCGA-XF-A9SI-01A	High Grade	6.06235920501235		TCGA-ZF-A9RM-01A	Papillary	6.09647903384167		TCGA-XF-A9SI-01A	Stage II	6.06236										GSM340671	106.03	0	high		TCGA-FD-A62N-01A	2.73333333333333	0	high		TCGA-ZF-A9RM-01A	48.5	0	high		TCGA-XF-A9SI-01A	80.7666666666667	0	high
	GSM340575	7.46105	Normal		GSM786529	8.07034	T3		TCGA-ZF-A9RM-01A	High Grade	6.09647903384167		TCGA-4Z-AA83-01A	Papillary	4.87476746263092		TCGA-ZF-A9RM-01A	Stage II	6.09648										GSM340675	95.3	0	high		TCGA-FD-A6TD-01A	12.8666666666667	0	high		TCGA-4Z-AA83-01A	67.4666666666667	0	low		TCGA-ZF-A9RM-01A	48.5	0	high
	GSM340576	7.50942057291667	Normal		GSM786530	9.48011	T3		TCGA-4Z-AA83-01A	High Grade	4.87476746263092		TCGA-CF-A27C-01A	Papillary	4.71896433575954		TCGA-4Z-AA83-01A	Stage II	4.87477										GSM340679	80.43	1	high		TCGA-KQ-A41S-01A	1.16666666666667	0	low		TCGA-CF-A27C-01A	14.1666666666667	0	low		TCGA-4Z-AA83-01A	67.4666666666667	0	low
	GSM340577	7.50084	Normal		GSM786531	8.18143	T3		TCGA-CF-A27C-01A	High Grade	4.71896433575954		TCGA-ZF-A9R0-01A	Non-Papillary	4.11290026153255		TCGA-CF-A27C-01A	Stage III	4.71896										GSM340680	35.7	1	high		TCGA-ZF-AA4V-01A	60.2	0	high		TCGA-ZF-A9R0-01A	22.6666666666667	1	low		TCGA-CF-A27C-01A	14.1666666666667	0	low
	GSM340578	7.481	Normal		GSM786532	9.07633	T3		TCGA-ZF-A9R0-01A	High Grade	4.11290026153255		TCGA-FD-A5BV-01A	Non-Papillary	5.50820677990751		TCGA-ZF-A9R0-01A	Stage III	4.1129										GSM340681	51.77	1	high		TCGA-DK-AA76-01A	12.2	0	high		TCGA-FD-A5BV-01A	5.43333333333333	1	low		TCGA-ZF-A9R0-01A	18.6333333333333	1	low
	GSM340579	7.52819010416667	Normal		GSM786533	9.06341	T3		TCGA-FD-A5BV-01A	High Grade	5.50820677990751		TCGA-FD-A6TF-01A	Non-Papillary	6.50938706708748		TCGA-FD-A5BV-01A	Stage III	5.50821										GSM340682	92.83	0	high		TCGA-E7-A677-01A	27.3333333333333	0	low		TCGA-FD-A6TF-01A	2.3	0	high		TCGA-FD-A5BV-01A	4.46666666666667	1	high
	GSM340580	7.45355	Normal		GSM786534	5.54941	T1		TCGA-FD-A6TF-01A	High Grade	6.50938706708748		TCGA-DK-AA6R-01A	Non-Papillary	6.17603747702354		TCGA-FD-A6TF-01A	Stage IV	6.50939										GSM340683	90.73	0	high		TCGA-MV-A51V-01A	13.6666666666667	0	low		TCGA-DK-AA6R-01A	168.033333333333	0	high		TCGA-FD-A6TF-01A	2.3	0	high
	GSM340581	7.62326497395833	Normal		GSM786535	8.00326	T3		TCGA-DK-AA6R-01A	High Grade	6.17603747702354		TCGA-4Z-AA80-01A	Papillary	5.76839872774061		TCGA-DK-AA6R-01A	Stage IV	6.17604										GSM340685	90.47	0	high		TCGA-CF-A47V-01A	12.6333333333333	0	low		TCGA-4Z-AA80-01A	0.633333333333333	0	high		TCGA-DK-AA6R-01A	163.566666666667	1	high
	GSM340582	7.44817	Normal		GSM786536	8.72881	T4		TCGA-4Z-AA80-01A	High Grade	5.76839872774061		TCGA-DK-AA6W-01A	Non-Papillary	6.45863627774784		TCGA-4Z-AA80-01A	Stage II	5.7684										GSM340686	86.07	0	high		TCGA-FD-A5BR-01A	27.1	0	low		TCGA-DK-AA6W-01A	13.8333333333333	1	high		TCGA-4Z-AA80-01A	0.633333333333333	0	high
	GSM340583	7.35205	Normal		GSM786537	7.72407	T2		TCGA-DK-AA6W-01A	High Grade	6.45863627774784		TCGA-XF-A9T0-01A	Non-Papillary	6.01333495756895		TCGA-DK-AA6W-01A	Stage II	6.45864										GSM340687	134.97	1	high		TCGA-HQ-A5NE-01A	7.03333333333333	1	high		TCGA-XF-A9T0-01A	26.6333333333333	0	high		TCGA-DK-AA6W-01A	12.6333333333333	1	high
	GSM340584	7.53846	Normal		GSM786538	8.85868	T2		TCGA-XF-A9T0-01A	High Grade	6.01333495756895		TCGA-GU-A762-01A	Non-Papillary	6.52945866592719		TCGA-XF-A9T0-01A	Stage III	6.01333										GSM340688	65.93	1	high		TCGA-KQ-A41R-01A	45	0	low		TCGA-GU-A762-01A	7.73333333333333	1	high		TCGA-XF-A9T0-01A	26.6333333333333	0	high
	GSM340585	7.43017	Normal		GSM786539	7.52639	Ta		TCGA-GU-A762-01A	High Grade	6.52945866592719		TCGA-DK-A1AE-01A	Non-Papillary	5.27317270528932		TCGA-GU-A762-01A	Stage IV	6.52946										GSM340689	25.83	1	high		TCGA-LT-A5Z6-01A	15.8	0	low		TCGA-DK-A1AE-01A	16.3666666666667	0	low		TCGA-GU-A762-01A	7.73333333333333	1	high
	GSM340586	7.52154947916667	Normal		GSM786540	7.79967	T4		TCGA-DK-A1AE-01A	High Grade	5.27317270528932		TCGA-ZF-AA52-01A	Papillary	5.75289306772652		TCGA-DK-A1AE-01A	Stage III	5.27317										GSM340690	10.27	1	high		TCGA-XF-AAMX-01A	6.86666666666667	0	low		TCGA-BT-A3PK-01A	10.1	1	high		TCGA-DK-A1AE-01A	7.03333333333333	1	high
	GSM340587	7.3572	Normal		GSM786541	6.40523	Ta		TCGA-ZF-AA52-01A	High Grade	5.75289306772652		TCGA-BT-A3PK-01A	Papillary	5.84703729546718		TCGA-ZF-AA52-01A	Stage III	5.75289										GSM340691	85.43	1	high		TCGA-E7-A3Y1-01A	5.43333333333333	0	low		TCGA-FD-A3SJ-01A	24.6333333333333	1	high		TCGA-ZF-AA52-01A	35.9	0	high
	GSM340588	7.46314127604167	Normal		GSM786542	8.51879	T4		TCGA-BT-A3PK-01A	High Grade	5.84703729546718		TCGA-FD-A3SJ-01A	Non-Papillary	5.76064677145215		TCGA-BT-A3PK-01A	Stage II	5.84704										GSM340692	3.17	1	high		TCGA-GV-A6ZA-01A	23.0333333333333	0	low		TCGA-XF-A9SP-01A	15.1333333333333	1	high		TCGA-BT-A3PK-01A	10.1	1	high
	GSM340589	7.47969	Normal		GSM786543	8.33351	T3		TCGA-FD-A3SJ-01A	High Grade	5.76064677145215		TCGA-XF-A9SP-01A	Non-Papillary	5.62689465268517		TCGA-FD-A3SJ-01A	Stage IV	5.76065										GSM340695	83.63	0	high		TCGA-ZF-A9RF-01A	52.1666666666667	1	high		TCGA-XF-A9T6-01A	2.13333333333333	0	high		TCGA-FD-A3SJ-01A	9.36666666666667	1	high
	GSM340590	7.46063	Normal		GSM786544	7.10212	T3		TCGA-XF-A9SP-01A	High Grade	5.62689465268517		TCGA-XF-A9T6-01A	Papillary	6.0575845708766		TCGA-XF-A9SP-01A	Stage III	5.62689										GSM340698	83.63	0	high		TCGA-YC-A89H-01A	19.1	0	high		TCGA-FD-A62P-01A	6.36666666666667	1	high		TCGA-XF-A9SP-01A	10.3333333333333	1	high
	GSM340591	7.19746	Normal		GSM786545	6.74442	T3		TCGA-XF-A9T6-01A	High Grade	6.0575845708766		TCGA-FD-A62P-01A	Non-Papillary	6.68142115329047		TCGA-XF-A9T6-01A	Stage III	6.05758										GSM340699	70.93	1	high		TCGA-XF-A8HE-01A	127.233333333333	0	high		TCGA-FD-A3B8-01A	12.8	0	high		TCGA-XF-A9T6-01A	2.13333333333333	0	high
	GSM340592	7.49293	Normal		GSM786546	8.50219	T4		TCGA-FD-A62P-01A	High Grade	6.68142115329047		TCGA-FD-A3B8-01A	Non-Papillary	6.18492888523583		TCGA-FD-A62P-01A	Stage II	6.68142										GSM340708	81.63	0	high		TCGA-SY-A9G5-01A	39.5333333333333	0	high		TCGA-4Z-AA89-01A	34.3	0	low		TCGA-FD-A62P-01A	6.36666666666667	1	high
	GSM340593	7.40428385416667	Normal		GSM786547	7.93228	T3		TCGA-FD-A3B8-01A	High Grade	6.18492888523583		TCGA-4Z-AA89-01A	Papillary	5.52703279091308		TCGA-FD-A3B8-01A	Stage II	6.18493										GSM340710	80.2	0	high		TCGA-BT-A42E-01A	36.9333333333333	0	low		TCGA-E7-A5KF-01A	0.666666666666667	0	low		TCGA-FD-A3B8-01A	12.8	0	high
	GSM340594	7.44176	Normal		GSM786548	7.34588	T2		TCGA-4Z-AA89-01A	High Grade	5.52703279091308		TCGA-E7-A5KF-01A	Non-Papillary	5.27621003366449		TCGA-4Z-AA89-01A	Stage IV	5.52703										GSM340711	78.83	0	high		TCGA-XF-A8HB-01A	45.6666666666667	0	low		TCGA-CF-A8HY-01A	11.5	0	low		TCGA-4Z-AA89-01A	21.6	1	high
	GSM340595	7.47295247395833	Normal		GSM786549	7.43542	T3		TCGA-E7-A5KF-01A	Low Grade	5.27621003366449		TCGA-CF-A8HY-01A	Papillary	4.55321917620062		TCGA-E7-A5KF-01A	Stage II	5.27621										GSM340713	78.73	0	high		TCGA-S5-AA26-01A	16.7666666666667	0	low		TCGA-DK-A6B0-01A	77.6666666666667	0	low		TCGA-E7-A5KF-01A	0.666666666666667	0	high
	GSM340596	7.81832	Normal		GSM786550	7.2732	T3		TCGA-CF-A8HY-01A	High Grade	4.55321917620062		TCGA-DK-A6B0-01A	Papillary	4.93667562523794		TCGA-CF-A8HY-01A	Stage II	4.55322										GSM340716	70.73	1	high		TCGA-DK-A6B6-01A	37.1666666666667	0	low		TCGA-E7-A7DU-01A	0.933333333333333	0	low		TCGA-CF-A8HY-01A	11.5	0	low
	GSM340597	7.32357	Normal		GSM786551	8.91459	T3		TCGA-DK-A6B0-01A	High Grade	4.93667562523794		TCGA-E7-A7DU-01A	Papillary	5.27991324830931		TCGA-DK-A6B0-01A	Stage II	4.93668										GSM340717	8.7	1	high		TCGA-DK-A6AV-01A	65.0666666666667	0	high		TCGA-FD-A43S-01A	15.1666666666667	0	low		TCGA-DK-A6B0-01A	77.6666666666667	0	low
	GSM340598	7.38159505208333	Normal		GSM786552	7.37947	T3		TCGA-E7-A7DU-01A	Low Grade	5.27991324830931		TCGA-FD-A43S-01A	Non-Papillary	5.30137912844842		TCGA-E7-A7DU-01A	Stage III	5.27991										GSM340719	75.33	0	high		TCGA-ZF-A9R2-01A	21.4	0	low		TCGA-FD-A5BX-01A	5.76666666666667	1	high		TCGA-E7-A7DU-01A	0.933333333333333	0	high
	GSM340599	7.63374	Normal		GSM786553	8.79317	T4		TCGA-FD-A43S-01A	High Grade	5.30137912844842		TCGA-FD-A5BX-01A	Non-Papillary	5.83693148735975		TCGA-FD-A43S-01A	Stage III	5.30138										GSM340722	75.7	0	high		TCGA-UY-A78P-01A	79.3333333333333	0	low		TCGA-4Z-AA7N-01A	45.5666666666667	0	low		TCGA-FD-A43S-01A	15.1666666666667	0	high
	GSM340600	7.49297	Normal		GSM786554	7.20021	T3		TCGA-FD-A5BX-01A	High Grade	5.83693148735975		TCGA-4Z-AA7N-01A	Non-Papillary	5.52658217949103		TCGA-FD-A5BX-01A	Stage IV	5.83693										GSM340735	75.13	0	high		TCGA-XF-AAN4-01A	27.4333333333333	0	high		TCGA-BT-A20J-01A	19.3	1	high		TCGA-FD-A5BX-01A	3.3	1	high
	GSM340601	7.55701	Normal		GSM786555	6.36159	T1		TCGA-4Z-AA7N-01A	High Grade	5.52658217949103		TCGA-BT-A20J-01A	Non-Papillary	6.56707232039486		TCGA-4Z-AA7N-01A	Stage III	5.52658										GSM340736	75.13	0	high		TCGA-XF-AAN5-01A	76.4333333333333	0	high		TCGA-GC-A3I6-01A	21	1	high		TCGA-4Z-AA7N-01A	45.5666666666667	0	high
	GSM340602	7.49967	Normal		GSM786556	6.57952	Ta		TCGA-BT-A20J-01A	High Grade	6.56707232039486		TCGA-GC-A3I6-01A	Non-Papillary	6.01686621713518		TCGA-BT-A20J-01A	Stage II	6.56707										GSM340737	74.17	0	low		TCGA-BL-A5ZZ-01A	8.06666666666667	1	high		TCGA-FT-A61P-01A	11.2333333333333	0	high		TCGA-BT-A20J-01A	8.46666666666667	1	high
	GSM340603	7.44585	Normal		GSM786557	8.69	T3		TCGA-GC-A3I6-01A	High Grade	6.01686621713518		TCGA-FT-A61P-01A	Papillary	6.20532799379936		TCGA-GC-A3I6-01A	Stage III	6.01687										GSM340738	16.23	1	high		TCGA-GC-A3RC-01A	16.1333333333333	0	high		TCGA-E7-A8O8-01A	0.433333333333333	0	low		TCGA-GC-A3I6-01A	18.2	1	high
	GSM340604	7.43654	Normal		GSM786558	6.39767	T1		TCGA-FT-A61P-01A	High Grade	6.20532799379936		TCGA-E7-A8O8-01A	Non-Papillary	4.11834311260267		TCGA-FT-A61P-01A	Stage IV	6.20533										GSM340739	15.1	1	high		TCGA-E7-A85H-01A	13.1333333333333	0	high		TCGA-CF-A9FL-01A	18.8333333333333	1	low		TCGA-FT-A61P-01A	11.2333333333333	0	high
	GSM340605	8.63070638020833	Tumor		GSM786559	7.75948	T1		TCGA-E7-A8O8-01A	High Grade	4.11834311260267		TCGA-CF-A9FL-01A	Papillary	4.3180781803106		TCGA-E7-A8O8-01A	Stage II	4.11834										GSM340740	11.23	1	high		TCGA-E7-A3X6-01A	12.3	1	high		TCGA-DK-A3WY-01A	165.566666666667	0	high		TCGA-E7-A8O8-01A	0.433333333333333	0	low
	GSM340606	10.0543	Tumor		GSM786560	8.36167	T3		TCGA-CF-A9FL-01A	High Grade	4.3180781803106		TCGA-DK-A3WY-01A	Non-Papillary	5.93297060292027		TCGA-CF-A9FL-01A	Stage III	4.31808										GSM340741	69.43	0	high		TCGA-BT-A2LB-01A	16.4	0	high		TCGA-FD-A5BY-01A	8.36666666666667	0	high		TCGA-CF-A9FL-01A	10.7333333333333	1	low
	GSM340607	7.59627	Tumor		GSM786561	7.69963	T4		TCGA-DK-A3WY-01A	High Grade	5.93297060292027		TCGA-FD-A3B4-01A	Non-Papillary	5.96540336288741		TCGA-DK-A3WY-01A	Stage III	5.93297										GSM340742	25.03	1	high		TCGA-CF-A47S-01A	11.1	0	low		TCGA-FD-A3B4-01A	17	1	high		TCGA-DK-A3WY-01A	165.566666666667	0	high
	GSM340608	7.46314127604167	Tumor		GSM786562	7.96648	T2		TCGA-FD-A5BY-01A	High Grade	5.92789645372882		TCGA-G2-AA3F-01A	Non-Papillary	6.45780110797015		TCGA-FD-A5BY-01A	Stage III	5.9279										GSM340743	67.07	0	high		TCGA-XF-A8HD-01A	98.8	0	low		TCGA-G2-AA3F-01A	29.7666666666667	0	high		TCGA-FD-A5BY-01A	8.36666666666667	0	high
	GSM340609	7.44443684895833	Tumor		GSM786563	7.07215	T3		TCGA-FD-A3B4-01A	High Grade	5.96540336288741		TCGA-FD-A3N6-01A	Non-Papillary	5.46884068544061		TCGA-FD-A3B4-01A	Stage III	5.9654										GSM340744	65.23	0	high		TCGA-GV-A3JX-01A	19.3666666666667	0	high		TCGA-FD-A3N6-01A	28.3666666666667	0	low		TCGA-FD-A3B4-01A	11.9666666666667	1	high
	GSM340610	7.67106	Tumor		GSM786564	7.83278	T3		TCGA-G2-AA3F-01A	High Grade	6.45780110797015		TCGA-XF-A9T2-01A	Non-Papillary	5.7969221578437		TCGA-G2-AA3F-01A	Stage IV	6.4578										GSM340748	11.97	1	high		TCGA-UY-A8OD-01A	114.4	0	low		TCGA-GC-A6I3-01A	14.1	0	high		TCGA-G2-AA3F-01A	29.7666666666667	0	high
	GSM340611	7.43846	Tumor		GSM786565	5.78982	T1		TCGA-FD-A3N6-01A	High Grade	5.46884068544061		TCGA-GC-A6I3-01A	Non-Papillary	5.81491182098012		TCGA-FD-A3N6-01A	Stage II	5.46884										GSM340749	62	0	high		TCGA-DK-A1AG-01A	15.8333333333333	0	low		TCGA-GD-A6C6-01A	2.23333333333333	0	high		TCGA-FD-A3N6-01A	28.3666666666667	0	high
	GSM340612	7.40934	Tumor		GSM786566	5.6016	T2		TCGA-XF-A9T2-01A	High Grade	5.7969221578437		TCGA-GD-A6C6-01A	Papillary	5.94686183818013		TCGA-XF-A9T2-01A	Stage III	5.79692										GSM340751	61.33	0	high		TCGA-E7-A6MF-01A	25	0	low		TCGA-CF-A1HS-01A	12.7333333333333	0	high		TCGA-XF-A9T2-01A	19.1666666666667	0	high
	GSM340613	8.34127	Tumor		GSM786567	6.30666	T2		TCGA-GC-A6I3-01A	High Grade	5.81491182098012		TCGA-CF-A1HS-01A	Non-Papillary	6.11934995135719		TCGA-GC-A6I3-01A	Stage IV	5.81491										GSM340752	60.9	0	high		TCGA-GC-A6I1-01A	9.06666666666667	0	high		TCGA-CU-A3QU-01A	5.26666666666667	0	high		TCGA-GC-A6I3-01A	14.1	0	high
	GSM340614	7.59812	Tumor		GSM786568	5.48522	T3		TCGA-GD-A6C6-01A	High Grade	5.94686183818013		TCGA-CU-A3QU-01A	Non-Papillary	5.58642249045492		TCGA-GD-A6C6-01A	Stage III	5.94686										GSM340754	60.2	0	low		TCGA-5N-A9KI-01A	2.53333333333333	0	high		TCGA-CF-A3MH-01A	13.2666666666667	0	low		TCGA-GD-A6C6-01A	2.23333333333333	0	high
	GSM340615	7.8093	Tumor		GSM786569	7.88155	T3		TCGA-CF-A1HS-01A	High Grade	6.11934995135719		TCGA-CF-A3MH-01A	Papillary	4.94371039080621		TCGA-CF-A1HS-01A	Stage III	6.11935										GSM340755	59.6	0	high		TCGA-R3-A69X-01A	14.4333333333333	0	high		TCGA-FJ-A871-01A	9.06666666666667	1	high		TCGA-CF-A1HS-01A	4.43333333333333	1	high
	GSM340616	7.63631	Tumor		GSM786570	8.71668	T3		TCGA-CU-A3QU-01A	High Grade	5.58642249045492		TCGA-FJ-A871-01A	Non-Papillary	6.76610349101815		TCGA-CU-A3QU-01A	Stage IV	5.58642										GSM340768	10.4	1	high		TCGA-CF-A9FF-01A	12.0333333333333	0	low		TCGA-FD-A62N-01A	2.73333333333333	0	high		TCGA-CU-A3QU-01A	5.26666666666667	0	high
	GSM340617	7.68684	Tumor		GSM786571	8.93718	T3		TCGA-CF-A3MH-01A	Low Grade	4.94371039080621		TCGA-FD-A62N-01A	Non-Papillary	5.79538773342498		TCGA-CF-A3MH-01A	Stage II	4.94371										GSM340718	59.87	1	high		TCGA-FD-A3SP-01A	26.1	0	high		TCGA-GU-A767-01A	4.8	1	low		TCGA-CF-A3MH-01A	13.2666666666667	0	low
	GSM340618	7.63647	Tumor		GSM786572	7.42317	T1		TCGA-FJ-A871-01A	High Grade	6.76610349101815		TCGA-GU-A767-01A	Papillary	5.23733426383753		TCGA-FJ-A871-01A	Stage III	6.7661										GSM340720	59	0	high		TCGA-KQ-A41N-01A	53.4666666666667	0	low		TCGA-FD-A5BT-01A	10.9333333333333	0	high		TCGA-FJ-A871-01A	3.53333333333333	1	high
	GSM340619	8.15578	Tumor		GSM786573	7.63199	T2		TCGA-FD-A62N-01A	High Grade	5.79538773342498		TCGA-FD-A5BT-01A	Non-Papillary	5.86345780230689		TCGA-FD-A62N-01A	Stage III	5.79539										GSM340769	58.73	0	low		TCGA-LT-A8JT-01A	21.3666666666667	0	low		TCGA-FD-A6TD-01A	12.8666666666667	0	high		TCGA-FD-A62N-01A	2.73333333333333	0	high
	GSM340620	7.71963	Tumor		GSM786574	5.19394	T2		TCGA-GU-A767-01A	High Grade	5.23733426383753		TCGA-FD-A6TD-01A	Non-Papillary	6.15268438054258		TCGA-GU-A767-01A	Stage IV	5.23733										GSM340714	46.17	1	high		TCGA-BT-A2LA-01A	17.4	0	high		TCGA-KQ-A41S-01A	1.16666666666667	0	low		TCGA-GU-A767-01A	4.8	1	high
	GSM340621	7.54537	Tumor		GSM786575	7.87174	T4		TCGA-FD-A5BT-01A	High Grade	5.86345780230689		TCGA-KQ-A41S-01A	Papillary	5.53310542543792		TCGA-FD-A5BT-01A	Stage III	5.86346										GSM340612	58.43	0	low		TCGA-4Z-AA7O-01A	17.0666666666667	0	low		TCGA-ZF-AA4V-01A	60.2	0	high		TCGA-FD-A5BT-01A	10.9333333333333	0	high
	GSM340622	7.70765	Tumor		GSM786576	6.935	T3		TCGA-FD-A6TD-01A	High Grade	6.15268438054258		TCGA-ZF-AA4V-01A	Non-Papillary	5.74493606681278		TCGA-FD-A6TD-01A	Stage III	6.15268										GSM340630	58.07	0	high		TCGA-CF-A9FH-01A	0	0	low		TCGA-XF-AAME-01A	94.2666666666667	1	high		TCGA-FD-A6TD-01A	12.8666666666667	0	high
	GSM340623	7.76058919270833	Tumor		GSM786577	7.18138	T3		TCGA-KQ-A41S-01A	High Grade	5.53310542543792		TCGA-XF-AAME-01A	Non-Papillary	5.82707462547853		TCGA-KQ-A41S-01A	Stage III	5.53311										GSM340636	57.63	0	high		TCGA-BT-A20U-01A	15.1666666666667	0	high		TCGA-DK-AA75-01A	11.3333333333333	1	low		TCGA-KQ-A41S-01A	1.16666666666667	0	high
	GSM340624	7.77285	Tumor		GSM786578	7.53686	T3		TCGA-ZF-AA4V-01A	High Grade	5.74493606681278		TCGA-DK-AA75-01A	Non-Papillary	5.55488349972296		TCGA-ZF-AA4V-01A	Stage III	5.74494										GSM340648	36.3	1	low		TCGA-XF-A8HF-01A	98.4666666666667	0	low		TCGA-DK-AA76-01A	12.2	0	high		TCGA-ZF-AA4V-01A	60.2	0	high
	GSM340625	7.86463	Tumor		GSM786579	6.99578	T1		TCGA-XF-AAME-01A	High Grade	5.82707462547853		TCGA-DK-AA76-01A	Papillary	5.76981140224091		TCGA-XF-AAME-01A	Stage II	5.82707										GSM340660	56.47	0	high		TCGA-CF-A47Y-01A	12.4333333333333	0	low		TCGA-E7-A677-01A	27.3333333333333	0	low		TCGA-XF-AAME-01A	55.0333333333333	1	high
	GSM340626	7.77356	Tumor		GSM786580	7.85845	T2		TCGA-DK-AA75-01A	High Grade	5.55488349972296		TCGA-E7-A677-01A	Non-Papillary	5.4310378743783		TCGA-DK-AA75-01A	Stage III	5.55488										GSM340673	55.5	0	high		TCGA-YC-A8S6-01A	9.76666666666667	0	low		TCGA-GU-AATO-01A	10.8	1	low		TCGA-DK-AA75-01A	10.9333333333333	1	high
	GSM340627	7.73907552083333	Tumor		GSM786581	7.61396	T2		TCGA-DK-AA76-01A	High Grade	5.76981140224091		TCGA-GU-AATO-01A	Papillary	4.93314769821874		TCGA-DK-AA76-01A	Stage II	5.76981										GSM340674	52.97	0	high		TCGA-DK-A3X1-01A	66.9666666666667	0	low		TCGA-MV-A51V-01A	13.6666666666667	0	low		TCGA-DK-AA76-01A	12.2	0	high
	GSM340628	7.67386	Tumor		GSM786582	9.56101	T3		TCGA-E7-A677-01A	Low Grade	5.4310378743783		TCGA-MV-A51V-01A	Papillary	5.27330327419793		TCGA-E7-A677-01A	Stage II	5.43104										GSM340677	11.5	1	high		TCGA-FJ-A3Z9-01A	12.8333333333333	0	low		TCGA-DK-A3WX-01A	10.7	1	high		TCGA-E7-A677-01A	27.3333333333333	0	high
	GSM340629	7.59096354166667	Tumor		GSM786583	7.89241	T2		TCGA-GU-AATO-01A	High Grade	4.93314769821874		TCGA-DK-A3WX-01A	Non-Papillary	6.58037616449727		TCGA-GU-AATO-01A	Stage IV	4.93315										GSM340693	17.87	1	high		TCGA-UY-A9PH-01A	52.0333333333333	0	low		TCGA-2F-A9KO-01A	24.4666666666667	1	low		TCGA-GU-AATO-01A	10.8	1	low
	GSM340630	7.63968	Tumor						TCGA-MV-A51V-01A	High Grade	5.27330327419793		TCGA-2F-A9KO-01A	Non-Papillary	5.12953443617191		TCGA-MV-A51V-01A	Stage III	5.2733										GSM340694	28.53	1	high		TCGA-E7-A541-01A	25.9333333333333	0	high		TCGA-CF-A47V-01A	12.6333333333333	0	low		TCGA-MV-A51V-01A	13.6666666666667	0	high
	GSM340631	7.78777	Tumor						TCGA-DK-A3WX-01A	High Grade	6.58037616449727		TCGA-CF-A47V-01A	Papillary	4.00009918187472		TCGA-DK-A3WX-01A	Stage III	6.58038										GSM340700	17.63	1	high		TCGA-FD-A43Y-01A	15.8	0	high		TCGA-DK-AA6M-01A	52.7333333333333	0	high		TCGA-DK-A3WX-01A	5.56666666666667	1	high
	GSM340632	7.63877	Tumor						TCGA-2F-A9KO-01A	High Grade	5.12953443617191		TCGA-DK-AA6M-01A	Non-Papillary	6.38636606990365		TCGA-2F-A9KO-01A	Stage IV	5.12953										GSM340706	15.4	1	high		TCGA-ZF-AA4X-01A	55.5	1	high		TCGA-FD-A5BR-01A	27.1	0	low		TCGA-2F-A9KO-01A	21.7	1	high
	GSM340633	7.6582	Tumor						TCGA-CF-A47V-01A	High Grade	4.00009918187472		TCGA-FD-A5BR-01A	Non-Papillary	5.36998288581466		TCGA-CF-A47V-01A	Stage II	4.0001										GSM340709	48.43	0	low		TCGA-CF-A3MI-01A	12.3333333333333	0	low		TCGA-HQ-A5NE-01A	12.3333333333333	1	high		TCGA-CF-A47V-01A	12.6333333333333	0	low
	GSM340634	7.52288736979167	Tumor						TCGA-DK-AA6M-01A	High Grade	6.38636606990365		TCGA-HQ-A5NE-01A	Non-Papillary	6.10364030755115		TCGA-DK-AA6M-01A	Stage II	6.38637										GSM340715	4.5	1	high		TCGA-FJ-A3ZF-01A	17.4666666666667	0	high		TCGA-XF-AAN0-01A	57.2666666666667	1	high		TCGA-DK-AA6M-01A	52.7333333333333	0	high
	GSM340635	7.493	Tumor						TCGA-FD-A5BR-01A	High Grade	5.36998288581466		TCGA-XF-AAN0-01A	Non-Papillary	5.71635717624096		TCGA-FD-A5BR-01A	Stage II	5.36998										GSM340721	47.5	0	high		TCGA-UY-A9PB-01A	29.9666666666667	0	high		TCGA-G2-AA3D-01A	71.3	0	high		TCGA-FD-A5BR-01A	27.1	0	high
	GSM340636	7.84546	Tumor						TCGA-HQ-A5NE-01A	High Grade	6.10364030755115		TCGA-G2-AA3D-01A	Non-Papillary	6.10009040335564		TCGA-HQ-A5NE-01A	Stage III	6.10364										GSM340729	5.23	1	high		TCGA-2F-A9KR-01A	102.866666666667	1	high		TCGA-KQ-A41R-01A	45	0	low		TCGA-HQ-A5NE-01A	7.03333333333333	1	high
	GSM340637	7.43654	Tumor						TCGA-XF-AAN0-01A	High Grade	5.71635717624096		TCGA-KQ-A41R-01A	Papillary	4.55515967762294		TCGA-XF-AAN0-01A	Stage IV	5.71636										GSM340731	45.6	0	high		TCGA-E7-A4IJ-01A	20.6666666666667	1	high		TCGA-LT-A5Z6-01A	15.8	0	low		TCGA-XF-AAN0-01A	20.1	1	high
	GSM340638	7.50571614583333	Tumor						TCGA-G2-AA3D-01A	High Grade	6.10009040335564		TCGA-LT-A5Z6-01A	Non-Papillary	5.28460666767403		TCGA-G2-AA3D-01A	Stage IV	6.10009										GSM340733	45.13	0	high		TCGA-DK-AA6T-01A	19.0666666666667	0	high		TCGA-XF-AAMX-01A	6.86666666666667	0	low		TCGA-G2-AA3D-01A	71.3	0	high
	GSM340639	7.64985	Tumor						TCGA-KQ-A41R-01A	High Grade	4.55515967762294		TCGA-XF-AAMX-01A	Non-Papillary	5.47978349695554		TCGA-KQ-A41R-01A	Stage II	4.55516										GSM340746	43.5	0	low		TCGA-CF-A9FM-01A	13.2666666666667	0	low		TCGA-BL-A13I-01A	7.43333333333333	1	high		TCGA-KQ-A41R-01A	45	0	low
	GSM340640	7.61686	Tumor						TCGA-LT-A5Z6-01A	High Grade	5.28460666767403		TCGA-BL-A13I-01A	Non-Papillary	5.61519851109422		TCGA-LT-A5Z6-01A	Stage II	5.28461										GSM340757	44.1	0	high		TCGA-DK-A3IT-01A	21.6	0	high		TCGA-XF-A8HI-01A	18.1333333333333	1	low		TCGA-LT-A5Z6-01A	15.8	0	high
	GSM340641	7.66937	Tumor						TCGA-XF-AAMX-01A	High Grade	5.47978349695554		TCGA-XF-A8HI-01A	Papillary	4.99088680713908		TCGA-XF-AAMX-01A	Stage III	5.47978										GSM340766	5.93	1	high		TCGA-FD-A43P-01A	27.7333333333333	0	high		TCGA-DK-A1AF-01A	17.8666666666667	0	high		TCGA-XF-AAMX-01A	6.86666666666667	0	high
	GSM340642	7.44668	Tumor						TCGA-BL-A13I-01A	High Grade	5.61519851109422		TCGA-DK-A1AF-01A	Non-Papillary	5.70767938863696		TCGA-BL-A13I-01A	Stage III	5.6152										GSM340767	31.53	1	high		TCGA-DK-A1AA-01A	19.2666666666667	0	low		TCGA-E7-A3Y1-01A	5.43333333333333	0	low		TCGA-BL-A13I-01A	7.2	1	high
	GSM340643	7.52146158854167	Tumor						TCGA-XF-A8HI-01A	High Grade	4.99088680713908		TCGA-BT-A20P-01A	Non-Papillary	5.22470403296193		TCGA-XF-A8HI-01A	Stage IV	4.99089										GSM340704	41.8	0	high		TCGA-BL-A0C8-01A	21	1	low		TCGA-GV-A6ZA-01A	23.0333333333333	0	low		TCGA-XF-A8HI-01A	15.6	1	high
	GSM340644	7.58573	Tumor						TCGA-DK-A1AF-01A	High Grade	5.70767938863696		TCGA-ZF-A9RD-01A	Non-Papillary	6.38807929836632		TCGA-DK-A1AF-01A	Stage IV	5.70768										GSM340665	6.5	1	high		TCGA-CF-A47T-01A	4.63333333333333	1	low		TCGA-ZF-A9R1-01A	25.7666666666667	0	high		TCGA-DK-A1AF-01A	9.43333333333333	1	high
	GSM340645	7.65475260416667	Tumor						TCGA-BT-A20P-01A	High Grade	5.22470403296193		TCGA-E7-A3Y1-01A	Papillary	4.38627293883937		TCGA-BT-A20P-01A	Stage III	5.2247										GSM340759	41.07	0	low		TCGA-H4-A2HO-01A	1.53333333333333	0	low		TCGA-ZF-AA5N-01A	5.6	1	high		TCGA-BT-A20P-01A	18.1333333333333	0	high
	GSM340646	7.54257	Tumor						TCGA-ZF-A9RD-01A	High Grade	6.38807929836632		TCGA-DK-A1AB-01A	Non-Papillary	5.88432439837271		TCGA-ZF-A9RD-01A	Stage IV	6.38808										GSM340712	39.77	0	high		TCGA-ZF-AA53-01A	58.7	0	high		TCGA-XF-A9T4-01A	16.5	1	high		TCGA-ZF-A9RD-01A	13.6	0	high
	GSM340647	7.74549	Tumor						TCGA-E7-A3Y1-01A	Low Grade	4.38627293883937		TCGA-GV-A6ZA-01A	Papillary	5.52327652510863		TCGA-E7-A3Y1-01A	Stage II	4.38627										GSM340763	38.97	0	low		TCGA-FD-A5C1-01A	59.7333333333333	0	high		TCGA-FD-A6TA-01A	63.7333333333333	0	low		TCGA-E7-A3Y1-01A	5.43333333333333	0	low
	GSM340648	7.40053	Tumor						TCGA-DK-A1AB-01A	High Grade	5.88432439837271		TCGA-ZF-A9R1-01A	Non-Papillary	5.64876165980277		TCGA-DK-A1AB-01A	Stage IV	5.88432										GSM340614	31.97	1	high		TCGA-DK-A2I1-01A	18.2	0	low		TCGA-XF-A9T5-01A	67.5666666666667	0	high		TCGA-DK-A1AB-01A	12.1333333333333	1	high
	GSM340649	7.49466471354167	Tumor						TCGA-GV-A6ZA-01A	High Grade	5.52327652510863		TCGA-ZF-AA5N-01A	Non-Papillary	6.43815642793199		TCGA-GV-A6ZA-01A	Stage II	5.52328										GSM340628	37.3	0	high		TCGA-CF-A47W-01A	12.2666666666667	0	low		TCGA-UY-A8OB-01A	70.3	0	high		TCGA-GV-A6ZA-01A	23.0333333333333	0	high
	GSM340650	7.7459	Tumor						TCGA-ZF-A9R1-01A	High Grade	5.64876165980277		TCGA-XF-A9T4-01A	Non-Papillary	6.23611371767718		TCGA-ZF-A9R1-01A	Stage IV	5.64876										GSM340634	36.83	0	high		TCGA-GC-A3OO-01A	16.0333333333333	0	low		TCGA-ZF-A9RF-01A	64.9666666666667	0	high		TCGA-ZF-A9R1-01A	25.2666666666667	1	high
	GSM340651	7.68699869791667	Tumor						TCGA-ZF-AA5N-01A	High Grade	6.43815642793199		TCGA-FD-A6TA-01A	Papillary	4.50048977519458		TCGA-ZF-AA5N-01A	Stage IV	6.43816										GSM340764	36.57	0	high		TCGA-DK-A3WW-01A	21.1	0	high		TCGA-UY-A9PE-01A	6.3	0	low		TCGA-ZF-AA5N-01A	5.6	1	high
	GSM340652	7.47962239583333	Tumor						TCGA-XF-A9T4-01A	High Grade	6.23611371767718		TCGA-XF-A9T5-01A	Non-Papillary	5.97680581723619		TCGA-XF-A9T4-01A	Stage IV	6.23611										GSM340620	28.1	0	high		TCGA-DK-A3IQ-01A	8.33333333333333	1	high		TCGA-YC-A89H-01A	19.1	0	high		TCGA-XF-A9T4-01A	6.06666666666667	1	high
	GSM340653	7.60605	Tumor						TCGA-FD-A6TA-01A	High Grade	4.50048977519458		TCGA-UY-A8OB-01A	Non-Papillary	6.37164075239763		TCGA-FD-A6TA-01A	Stage IV	4.50049										GSM340613	3.93	1	high		TCGA-DK-A6B1-01A	68.3	0	low		TCGA-XF-A8HE-01A	127.233333333333	0	high		TCGA-FD-A6TA-01A	63.7333333333333	0	low
	GSM340654	7.75762	Tumor						TCGA-XF-A9T5-01A	High Grade	5.97680581723619		TCGA-ZF-A9RF-01A	Non-Papillary	6.17307745010923		TCGA-XF-A9T5-01A	Stage IV	5.97681										GSM340633	23.53	1	high		TCGA-YF-AA3M-01A	12.7	1	high		TCGA-SY-A9G5-01A	39.5333333333333	0	high		TCGA-XF-A9T5-01A	22.1333333333333	1	high
	GSM340655	7.67086263020833	Tumor						TCGA-UY-A8OB-01A	High Grade	6.37164075239763		TCGA-UY-A9PE-01A	Non-Papillary	5.47106061733002		TCGA-UY-A8OB-01A	Stage IV	6.37164										GSM340653	15.1	1	high		TCGA-CF-A7I0-01A	12.2666666666667	0	low		TCGA-BT-A42E-01A	36.9333333333333	0	high		TCGA-UY-A8OB-01A	70.3	0	high
	GSM340656	7.60361	Tumor						TCGA-ZF-A9RF-01A	High Grade	6.17307745010923		TCGA-YC-A89H-01A	Non-Papillary	5.61819166150627		TCGA-ZF-A9RF-01A	Stage II	6.17308										GSM340672	34.87	0	high		TCGA-ZF-AA51-01A	57.1333333333333	0	low		TCGA-BT-A2LD-01A	20.7666666666667	1	high		TCGA-ZF-A9RF-01A	52.1666666666667	1	high
	GSM340657	7.64582	Tumor						TCGA-UY-A9PE-01A	High Grade	5.47106061733002		TCGA-XF-A8HE-01A	Non-Papillary	5.9396144732331		TCGA-UY-A9PE-01A	Stage IV	5.47106										GSM340701	34.23	0	high		TCGA-4Z-AA7M-01A	16.5	0	high		TCGA-XF-A8HB-01A	45.6666666666667	0	low		TCGA-UY-A9PE-01A	15.7666666666667	1	high
	GSM340658	7.77102213541667	Tumor						TCGA-YC-A89H-01A	High Grade	5.61819166150627		TCGA-SY-A9G5-01A	Papillary	5.71673305133873		TCGA-YC-A89H-01A	Stage II	5.61819										GSM340705	33.7	0	high		TCGA-GU-A764-01A	20.3333333333333	0	high		TCGA-FJ-A3ZE-01A	10.8	1	low		TCGA-YC-A89H-01A	19.1	0	high
	GSM340659	7.68096	Tumor						TCGA-XF-A8HE-01A	High Grade	5.9396144732331		TCGA-BT-A42E-01A	Non-Papillary	5.5979005903379		TCGA-XF-A8HE-01A	Stage III	5.93961										GSM340654	11.07	1	high		TCGA-2F-A9KQ-01A	96.2	0	low		TCGA-K4-A83P-01A	16.5	0	low		TCGA-XF-A8HE-01A	127.233333333333	0	high
	GSM340660	7.77916	Tumor						TCGA-SY-A9G5-01A	High Grade	5.71673305133873		TCGA-BT-A2LD-01A	Non-Papillary	6.52477049089548		TCGA-SY-A9G5-01A	Stage III	5.71673										GSM340697	5.77	1	high		TCGA-DK-A3IS-01A	50.9666666666667	0	low		TCGA-S5-AA26-01A	16.7666666666667	0	low		TCGA-SY-A9G5-01A	39.5333333333333	0	high
	GSM340661	7.66951	Tumor						TCGA-BT-A42E-01A	High Grade	5.5979005903379		TCGA-XF-A8HB-01A	Papillary	5.40441269682765		TCGA-BT-A42E-01A	Stage III	5.5979										GSM340723	33.07	0	high		TCGA-BT-A3PJ-01A	26.3	0	high		TCGA-BT-A3PH-01A	4.73333333333333	1	high		TCGA-BT-A42E-01A	36.9333333333333	0	high
	GSM340662	7.69951	Tumor						TCGA-BT-A2LD-01A	High Grade	6.52477049089548		TCGA-FJ-A3ZE-01A	Non-Papillary	5.29625181785742		TCGA-BT-A2LD-01A	Stage IV	6.52477										GSM340728	32.87	0	high		TCGA-E7-A7PW-01A	5.8	1	low		TCGA-FD-A5BZ-01A	27.8333333333333	1	high		TCGA-BT-A2LD-01A	18.5	1	high
	GSM340663	7.54156	Tumor						TCGA-XF-A8HB-01A	High Grade	5.40441269682765		TCGA-K4-A83P-01A	Non-Papillary	5.39683079996945		TCGA-XF-A8HB-01A	Stage II	5.40441										GSM340696	9.23	1	high		TCGA-GC-A3WC-01A	18	0	low		TCGA-4Z-AA86-01A	10.3666666666667	1	high		TCGA-XF-A8HB-01A	45.6666666666667	0	high
	GSM340664	7.71035	Tumor						TCGA-FJ-A3ZE-01A	High Grade	5.29625181785742		TCGA-S5-AA26-01A	Papillary	3.97338167497138		TCGA-FJ-A3ZE-01A	Stage IV	5.29625										GSM340725	7.1	1	high		TCGA-FD-A3NA-01A	61.5	0	low		TCGA-C4-A0F1-01A	2.96666666666667	0	low		TCGA-FJ-A3ZE-01A	5.06666666666667	1	high
	GSM340665	7.67677	Tumor						TCGA-S5-AA26-01A	High Grade	3.97338167497138		TCGA-BT-A3PH-01A	Non-Papillary	5.97566686761061		TCGA-K4-A83P-01A	Stage IV	5.39683										GSM340732	17.13	1	high		TCGA-E7-A97P-01A	14.5666666666667	0	high		TCGA-XF-AAMT-01A	3	1	high		TCGA-K4-A83P-01A	2.33333333333333	1	high
	GSM340666	7.82567	Tumor						TCGA-BT-A3PH-01A	High Grade	5.97566686761061		TCGA-FD-A5BZ-01A	Non-Papillary	5.91786612165763		TCGA-S5-AA26-01A	Stage III	3.97338										GSM340761	23.57	1	high		TCGA-HQ-A2OF-01A	30.2333333333333	1	high		TCGA-DK-A6B6-01A	37.1666666666667	0	low		TCGA-S5-AA26-01A	16.7666666666667	0	low
	GSM340667	7.69232	Tumor						TCGA-FD-A5BZ-01A	High Grade	5.91786612165763		TCGA-4Z-AA86-01A	Non-Papillary	6.55173748046487		TCGA-BT-A3PH-01A	Stage IV	5.97567										GSM340727	30.7	0	high		TCGA-K4-A3WS-01A	25.3666666666667	0	low		TCGA-CU-A72E-01A	13.7666666666667	1	high		TCGA-BT-A3PH-01A	4.73333333333333	1	high
	GSM340668	7.86043	Tumor						TCGA-4Z-AA86-01A	High Grade	6.55173748046487		TCGA-C4-A0F1-01A	Non-Papillary	5.02242108078503		TCGA-FD-A5BZ-01A	Stage IV	5.91787										GSM340762	30.1	0	low		TCGA-GV-A3QI-01A	25.6	1	low		TCGA-ZF-AA4R-01A	34.5333333333333	1	high		TCGA-FD-A5BZ-01A	17.7666666666667	1	high
	GSM340669	7.63066	Tumor						TCGA-C4-A0F1-01A	High Grade	5.02242108078503		TCGA-XF-AAMT-01A	Non-Papillary	7.08481795260166		TCGA-4Z-AA86-01A	Stage IV	6.55174										GSM340618	29.73	0	high		TCGA-DK-AA74-01A	56.9333333333333	0	high		TCGA-DK-A6AV-01A	65.0666666666667	0	high		TCGA-4Z-AA86-01A	4.53333333333333	1	high
	GSM340670	7.54063	Tumor						TCGA-XF-AAMT-01A	High Grade	7.08481795260166		TCGA-DK-A6B6-01A	Papillary	5.05603721227491		TCGA-C4-A0F1-01A	Stage III	5.02242										GSM340678	15.43	1	high		TCGA-FD-A6TK-01A	11	0	high		TCGA-ZF-A9R2-01A	21.4	0	low		TCGA-C4-A0F1-01A	2.96666666666667	0	high
	GSM340671	8.09277	Tumor						TCGA-DK-A6B6-01A	High Grade	5.05603721227491		TCGA-CU-A72E-01A	Non-Papillary	5.92863325332661		TCGA-XF-AAMT-01A	Stage IV	7.08482										GSM340684	29.37	0	high		TCGA-BT-A42C-01A	29.1	0	high		TCGA-UY-A78P-01A	79.3333333333333	0	high		TCGA-XF-AAMT-01A	3	1	high
	GSM340672	7.85944	Tumor						TCGA-CU-A72E-01A	High Grade	5.92863325332661		TCGA-ZF-AA4R-01A	Non-Papillary	5.96678343771975		TCGA-DK-A6B6-01A	Stage II	5.05604										GSM340760	17.67	1	high		TCGA-CU-A3YL-01A	12.3333333333333	1	high		TCGA-GU-AATQ-01A	7.1	1	high		TCGA-DK-A6B6-01A	37.1666666666667	0	high
	GSM340673	7.6348	Tumor						TCGA-ZF-AA4R-01A	High Grade	5.96678343771975		TCGA-DK-A6AV-01A	Papillary	6.25469418472353		TCGA-CU-A72E-01A	Stage IV	5.92863										GSM340747	28.47	0	high		TCGA-FD-A6TC-01A	6.23333333333333	0	high		TCGA-XF-AAN4-01A	27.4333333333333	0	high		TCGA-CU-A72E-01A	8.53333333333333	1	high
	GSM340674	7.54242	Tumor						TCGA-DK-A6AV-01A	High Grade	6.25469418472353		TCGA-ZF-A9R2-01A	Papillary	5.49126628101918		TCGA-ZF-AA4R-01A	Stage IV	5.96678										GSM340758	23.9	0	low		TCGA-DK-AA6U-01A	19.2666666666667	0	high		TCGA-BT-A20O-01A	12.3333333333333	1	high		TCGA-ZF-AA4R-01A	25	1	high
	GSM340675	7.86774739583333	Tumor						TCGA-ZF-A9R2-01A	High Grade	5.49126628101918		TCGA-UY-A78P-01A	Non-Papillary	5.60415140525811		TCGA-DK-A6AV-01A	Stage II	6.25469										GSM340702	23.57	0	high		TCGA-PQ-A6FI-01A	12.4	0	high		TCGA-XF-AAN5-01A	76.4333333333333	0	high		TCGA-DK-A6AV-01A	65.0666666666667	0	high
	GSM340676	7.44394146543561	Tumor						TCGA-UY-A78P-01A	High Grade	5.60415140525811		TCGA-GU-AATQ-01A	Non-Papillary	6.07053960079825		TCGA-ZF-A9R2-01A	Stage II	5.49127										GSM340765	13.93	1	high		TCGA-FD-A3B6-01A	33.5	0	high		TCGA-BL-A5ZZ-01A	12.5666666666667	0	high		TCGA-ZF-A9R2-01A	21.4	0	high
	GSM340677	7.53112	Tumor						TCGA-GU-AATQ-01A	High Grade	6.07053960079825		TCGA-XF-AAN4-01A	Non-Papillary	5.67688795866746		TCGA-UY-A78P-01A	Stage II	5.60415										GSM340623	2.13	1	high		TCGA-ZF-A9R4-01A	30.7	0	low		TCGA-GC-A3RC-01A	16.1333333333333	0	high		TCGA-UY-A78P-01A	79.3333333333333	0	high
	GSM340678	7.66659	Tumor						TCGA-XF-AAN4-01A	High Grade	5.67688795866746		TCGA-BT-A20O-01A	Non-Papillary	5.78394899348595		TCGA-GU-AATQ-01A	Stage III	6.07054										GSM340606	22.27	0	high		TCGA-E7-A8O7-01A	15.5333333333333	0	low		TCGA-BT-A20X-01A	8.36666666666667	1	high		TCGA-GU-AATQ-01A	7.1	1	high
	GSM340679	7.54607	Tumor						TCGA-BT-A20O-01A	High Grade	5.78394899348595		TCGA-ZF-AA54-01A	Non-Papillary	6.33122330625538		TCGA-XF-AAN4-01A	Stage III	5.67689										GSM340607	6.87	1	high		TCGA-E7-A678-01A	26.6	0	low		TCGA-E7-A85H-01A	13.1333333333333	0	high		TCGA-XF-AAN4-01A	27.4333333333333	0	high
	GSM340680	7.51898111979167	Tumor						TCGA-ZF-AA54-01A	High Grade	6.33122330625538		TCGA-XF-AAN5-01A	Non-Papillary	5.98721397882522		TCGA-BT-A20O-01A	Stage III	5.78395										GSM340615	20.83	0	high		TCGA-XF-AAML-01A	7.73333333333333	0	high		TCGA-DK-A1A3-01A	22.1666666666667	1	high		TCGA-BT-A20O-01A	10.5	1	high
	GSM340681	7.48257161458333	Tumor						TCGA-XF-AAN5-01A	High Grade	5.98721397882522		TCGA-BL-A5ZZ-01A	Papillary	6.44561746432003		TCGA-ZF-AA54-01A	Stage III	6.33122										GSM340616	21.63	0	high		TCGA-XF-AAMG-01A	112.133333333333	0	high		TCGA-E5-A4TZ-01A	15.5666666666667	1	high		TCGA-ZF-AA54-01A	19.6666666666667	0	high
	GSM340682	7.57504	Tumor						TCGA-BL-A5ZZ-01A	High Grade	6.44561746432003		TCGA-GC-A3RC-01A	Non-Papillary	7.31511423051654		TCGA-XF-AAN5-01A	Stage III	5.98721										GSM340622	21.4	0	high		TCGA-DK-AA6S-01A	17.9666666666667	1	high		TCGA-DK-AA6L-01A	38.7666666666667	1	high		TCGA-XF-AAN5-01A	76.4333333333333	0	high
	GSM340683	7.6772	Tumor						TCGA-GC-A3RC-01A	High Grade	7.31511423051654		TCGA-BT-A20X-01A	Non-Papillary	6.15093532949793		TCGA-BL-A5ZZ-01A	Stage III	6.44562										GSM340631	57.87	0	high		TCGA-K4-A54R-01A	28.0666666666667	0	high		TCGA-E7-A3X6-01A	30.1333333333333	1	high		TCGA-BL-A5ZZ-01A	8.06666666666667	1	high
	GSM340684	7.58841	Tumor						TCGA-BT-A20X-01A	High Grade	6.15093532949793		TCGA-E7-A85H-01A	Non-Papillary	5.62088840646196		TCGA-GC-A3RC-01A	Stage II	7.31511										GSM340635	21.23	0	high		TCGA-K4-A5RJ-01A	17.9666666666667	0	high		TCGA-BT-A2LB-01A	16.4	0	high		TCGA-GC-A3RC-01A	16.1333333333333	0	high
	GSM340685	7.86391	Tumor						TCGA-E7-A85H-01A	High Grade	5.62088840646196		TCGA-E5-A4TZ-01A	Papillary	6.56747547718447		TCGA-BT-A20X-01A	Stage IV	6.15094										GSM340639	21.23	0	high		TCGA-E5-A4U1-01A	23.5	1	low		TCGA-BT-A42F-01A	28.8	0	high		TCGA-BT-A20X-01A	8.36666666666667	1	high
	GSM340686	7.60281	Tumor						TCGA-DK-A1A3-01A	High Grade	5.7035077294255		TCGA-DK-AA6L-01A	Non-Papillary	6.64111390726995		TCGA-E7-A85H-01A	Stage III	5.62089										GSM340640	20.47	0	high		TCGA-FD-A6TB-01A	19.0666666666667	0	high		TCGA-CF-A47S-01A	11.1	0	low		TCGA-E7-A85H-01A	13.1333333333333	0	high
	GSM340687	7.65115	Tumor						TCGA-E5-A4TZ-01A	High Grade	6.56747547718447		TCGA-E7-A3X6-01A	Papillary	5.61765111942733		TCGA-DK-A1A3-01A	Stage IV	5.70351										GSM340644	20.4	0	high		TCGA-CF-A3MF-01A	12.7666666666667	0	low		TCGA-DK-A6B5-01A	51.4	0	low		TCGA-DK-A1A3-01A	22.1666666666667	1	high
	GSM340688	7.72863	Tumor						TCGA-DK-AA6L-01A	High Grade	6.64111390726995		TCGA-BT-A2LB-01A	Non-Papillary	6.00544939426101		TCGA-E5-A4TZ-01A	Stage IV	6.56748										GSM340664	19	0	high		TCGA-CF-A8HX-01A	11.5	0	low		TCGA-XF-A9SZ-01A	28.6333333333333	1	high		TCGA-E5-A4TZ-01A	14.5	1	high
	GSM340689	7.74752	Tumor						TCGA-E7-A3X6-01A	Low Grade	5.61765111942733		TCGA-BT-A42F-01A	Non-Papillary	5.65985322084749		TCGA-DK-AA6L-01A	Stage IV	6.64111										GSM340668	79.3	0	high		TCGA-BT-A20W-01A	8.46666666666667	0	high		TCGA-KQ-A41P-01A	36.4666666666667	0	low		TCGA-DK-AA6L-01A	30.6666666666667	1	high
	GSM340690	7.57509440104167	Tumor						TCGA-BT-A2LB-01A	High Grade	6.00544939426101		TCGA-CF-A47S-01A	Papillary	4.58924215331414		TCGA-E7-A3X6-01A	Stage II	5.61765										GSM340670	15.47	1	high		TCGA-FD-A3B3-01A	32.4666666666667	0	high		TCGA-XF-A8HD-01A	98.8	0	low		TCGA-E7-A3X6-01A	12.3	1	high
	GSM340691	7.69652994791667	Tumor						TCGA-BT-A42F-01A	High Grade	5.65985322084749		TCGA-DK-A6B5-01A	Non-Papillary	4.88771046970391		TCGA-BT-A2LB-01A	Stage III	6.00545										GSM340676	26.43	1	low		TCGA-DK-A1AC-01A	132.7	0	high		TCGA-GV-A3JX-01A	19.3666666666667	0	high		TCGA-BT-A2LB-01A	16.4	0	high
	GSM340692	7.58848	Tumor						TCGA-CF-A47S-01A	Low Grade	4.58924215331414		TCGA-XF-A9SZ-01A	Non-Papillary	6.34259741130071		TCGA-BT-A42F-01A	Stage IV	5.65985										GSM340703	13.27	1	high		TCGA-4Z-AA7Y-01A	50.7333333333333	0	low		TCGA-BT-A20N-01A	26.5	1	high		TCGA-BT-A42F-01A	28.8	0	high
	GSM340693	7.79196	Tumor						TCGA-DK-A6B5-01A	High Grade	4.88771046970391		TCGA-KQ-A41P-01A	Non-Papillary	5.17495763110285		TCGA-CF-A47S-01A	Stage II	4.58924										GSM340707	6.4	1	high		TCGA-UY-A9PA-01A	35.7333333333333	0	low		TCGA-ZF-AA56-01A	8.63333333333333	1	high		TCGA-CF-A47S-01A	11.1	0	low
	GSM340694	7.6345	Tumor						TCGA-XF-A9SZ-01A	High Grade	6.34259741130071		TCGA-XF-A8HD-01A	Non-Papillary	5.55974264168189		TCGA-DK-A6B5-01A	Stage IV	4.88771										GSM340724	10.67	1	low		TCGA-ZF-A9RC-01A	95.6	0	high		TCGA-K4-A5RH-01A	9.2	0	high		TCGA-DK-A6B5-01A	51.4	0	low
	GSM340695	7.61041829427083	Tumor						TCGA-KQ-A41P-01A	High Grade	5.17495763110285		TCGA-GV-A3JX-01A	Non-Papillary	6.11287316238492		TCGA-XF-A9SZ-01A	Stage IV	6.3426										GSM340726	18.13	0	low		TCGA-DK-A3IM-01A	6.7	1	high		TCGA-UY-A8OD-01A	114.4	0	low		TCGA-XF-A9SZ-01A	28.4666666666667	1	high
	GSM340696	7.47139973958333	Tumor						TCGA-XF-A8HD-01A	High Grade	5.55974264168189		TCGA-BT-A20N-01A	Non-Papillary	6.58733798516089		TCGA-KQ-A41P-01A	Stage IV	5.17496										GSM340730	15.37	0	high		TCGA-FD-A43X-01A	3.66666666666667	0	low		TCGA-DK-A1AG-01A	15.8333333333333	0	low		TCGA-KQ-A41P-01A	5.93333333333333	1	high
	GSM340697	7.65859	Tumor						TCGA-GV-A3JX-01A	High Grade	6.11287316238492		TCGA-ZF-AA56-01A	Non-Papillary	6.57120655307811		TCGA-XF-A8HD-01A	Stage III	5.55974										GSM340734	11.8	0	high		TCGA-GC-A3RB-01A	19.4	0	high		TCGA-GU-A763-01A	33.2333333333333	0	low		TCGA-XF-A8HD-01A	98.8	0	high
	GSM340698	7.54683919270833	Tumor						TCGA-BT-A20N-01A	High Grade	6.58733798516089		TCGA-K4-A5RH-01A	Non-Papillary	6.36180168978046		TCGA-GV-A3JX-01A	Stage III	6.11287										GSM340750	10.87	0	high		TCGA-ZF-A9RL-01A	35.4666666666667	1	low		TCGA-E7-A6MF-01A	25	0	low		TCGA-GV-A3JX-01A	19.3666666666667	0	high
	GSM340699	7.50668619791667	Tumor						TCGA-ZF-AA56-01A	High Grade	6.57120655307811		TCGA-UY-A8OD-01A	Non-Papillary	4.72228567631899		TCGA-BT-A20N-01A	Stage III	6.58734										GSM340753	10.03	0	high		TCGA-DK-A1A5-01A	2.16666666666667	0	high		TCGA-GC-A6I1-01A	9.06666666666667	0	high		TCGA-BT-A20N-01A	26.5	1	high
	GSM340700	7.70359	Tumor						TCGA-K4-A5RH-01A	High Grade	6.36180168978046		TCGA-DK-A1AG-01A	Papillary	5.56764887601995		TCGA-ZF-AA56-01A	Stage III	6.57121										GSM340756	6.73	0	high		TCGA-FD-A5BU-01A	19.6	0	high		TCGA-5N-A9KI-01A	2.53333333333333	0	high		TCGA-ZF-AA56-01A	8.26666666666667	1	high
	GSM340701	7.50099283854167	Tumor						TCGA-UY-A8OD-01A	High Grade	4.72228567631899		TCGA-GU-A763-01A	Papillary	4.70921342520711		TCGA-K4-A5RH-01A	Stage III	6.3618										GSM340745	5.3	0	low		TCGA-UY-A9PD-01A	18.0666666666667	0	low		TCGA-FD-A6TE-01A	12.5333333333333	0	low		TCGA-K4-A5RH-01A	6.53333333333333	1	high
	GSM340702	7.5899	Tumor						TCGA-DK-A1AG-01A	High Grade	5.56764887601995		TCGA-E7-A6MF-01A	Papillary	5.06028089454399		TCGA-UY-A8OD-01A	Stage II	4.72229															TCGA-E7-A6ME-01A	24.3666666666667	0	high		TCGA-R3-A69X-01A	14.4333333333333	0	high		TCGA-UY-A8OD-01A	114.4	0	low
	GSM340703	7.65688	Tumor						TCGA-GU-A763-01A	High Grade	4.70921342520711		TCGA-GC-A6I1-01A	Non-Papillary	5.86192063585451		TCGA-DK-A1AG-01A	Stage III	5.56765															TCGA-E7-A4XJ-01A	2.26666666666667	0	low		TCGA-CF-A9FF-01A	12.0333333333333	0	low		TCGA-DK-A1AG-01A	15.8333333333333	0	high
	GSM340704	7.73919270833333	Tumor						TCGA-E7-A6MF-01A	Low Grade	5.06028089454399		TCGA-5N-A9KI-01A	Non-Papillary	6.10908887919698		TCGA-GU-A763-01A	Stage III	4.70921															TCGA-XF-A9SM-01A	34.9333333333333	0	high		TCGA-FD-A3SP-01A	26.1	0	high		TCGA-GU-A763-01A	10.1	1	low
	GSM340705	7.69749348958333	Tumor						TCGA-GC-A6I1-01A	High Grade	5.86192063585451		TCGA-FD-A6TE-01A	Non-Papillary	5.56142390154728		TCGA-E7-A6MF-01A	Stage II	5.06028															TCGA-ZF-A9R3-01A	30.5666666666667	1	high		TCGA-KQ-A41N-01A	53.4666666666667	0	low		TCGA-E7-A6MF-01A	25	0	high
	GSM340706	7.68396	Tumor						TCGA-5N-A9KI-01A	High Grade	6.10908887919698		TCGA-R3-A69X-01A	Non-Papillary	5.8241695757314		TCGA-GC-A6I1-01A	Stage II	5.86192															TCGA-CF-A5UA-01A	12.1666666666667	0	low		TCGA-LT-A8JT-01A	21.3666666666667	0	low		TCGA-GC-A6I1-01A	9.06666666666667	0	high
	GSM340707	7.70155436197917	Tumor						TCGA-FD-A6TE-01A	High Grade	5.56142390154728		TCGA-UY-A78K-01A	Papillary	5.92252375027164		TCGA-5N-A9KI-01A	Stage III	6.10909															TCGA-FD-A5BS-01A	54.6333333333333	0	low		TCGA-BT-A0S7-01A	6.66666666666667	1	high		TCGA-5N-A9KI-01A	2.53333333333333	0	high
	GSM340708	7.55936	Tumor						TCGA-R3-A69X-01A	High Grade	5.8241695757314		TCGA-CF-A9FF-01A	Papillary	3.86382945148887		TCGA-FD-A6TE-01A	Stage IV	5.56142															TCGA-XF-A8HG-01A	13.2666666666667	1	low		TCGA-YC-A9TC-01A	0.666666666666667	1	high		TCGA-FD-A6TE-01A	10.7	1	high
	GSM340709	7.21328	Tumor						TCGA-UY-A78K-01A	High Grade	5.92252375027164		TCGA-FD-A3SP-01A	Non-Papillary	6.13762852458093		TCGA-R3-A69X-01A	Stage III	5.82417															TCGA-2F-A9KT-01A	110.466666666667	0	high		TCGA-4Z-AA7R-01A	17.4	1	high		TCGA-R3-A69X-01A	14.4333333333333	0	high
	GSM340710	7.55875	Tumor						TCGA-CF-A9FF-01A	High Grade	3.86382945148887		TCGA-KQ-A41N-01A	Papillary	4.65721124844379		TCGA-UY-A78K-01A	Stage IV	5.92252															TCGA-G2-A2EJ-01A	30.3333333333333	1	high		TCGA-BT-A2LA-01A	17.4	0	high		TCGA-UY-A78K-01A	17.8666666666667	0	high
	GSM340711	7.47520182291667	Tumor						TCGA-FD-A3SP-01A	High Grade	6.13762852458093		TCGA-LT-A8JT-01A	Papillary	5.1945835236505		TCGA-CF-A9FF-01A	Stage II	3.86383															TCGA-ZF-A9R7-01A	22.1666666666667	0	low		TCGA-4Z-AA7O-01A	17.0666666666667	0	low		TCGA-CF-A9FF-01A	12.0333333333333	0	low
	GSM340712	7.60799	Tumor						TCGA-KQ-A41N-01A	High Grade	4.65721124844379		TCGA-BT-A0S7-01A	Non-Papillary	5.93533951820891		TCGA-FD-A3SP-01A	Stage III	6.13763															TCGA-XF-AAMR-01A	93	0	low		TCGA-CF-A9FH-01A	0	0	low		TCGA-FD-A3SP-01A	26.1	0	high
	GSM340713	7.70726	Tumor						TCGA-LT-A8JT-01A	High Grade	5.1945835236505		TCGA-YC-A9TC-01A	Papillary	5.57479785524708		TCGA-KQ-A41N-01A	Stage III	4.65721															TCGA-4Z-AA7W-01A	25.3333333333333	1	high		TCGA-BT-A20U-01A	15.1666666666667	0	high		TCGA-KQ-A41N-01A	53.4666666666667	0	low
	GSM340714	7.67019694010417	Tumor						TCGA-BT-A0S7-01A	High Grade	5.93533951820891		TCGA-4Z-AA7R-01A	Papillary	5.95431730554219		TCGA-LT-A8JT-01A	Stage II	5.19458															TCGA-CF-A47X-01A	12.8	0	low		TCGA-XF-A8HF-01A	98.4666666666667	0	low		TCGA-LT-A8JT-01A	21.3666666666667	0	high
	GSM340715	7.54465	Tumor						TCGA-YC-A9TC-01A	High Grade	5.57479785524708		TCGA-BT-A2LA-01A	Non-Papillary	7.32274839444129		TCGA-BT-A0S7-01A	Stage III	5.93534															TCGA-XF-AAMQ-01A	72.5666666666667	0	low		TCGA-CF-A47Y-01A	12.4333333333333	0	low		TCGA-BT-A0S7-01A	6.66666666666667	1	high
	GSM340716	7.67239	Tumor						TCGA-4Z-AA7R-01A	High Grade	5.95431730554219		TCGA-4Z-AA7O-01A	Papillary	4.77411232662762		TCGA-YC-A9TC-01A	Stage IV	5.5748															TCGA-G2-A2EO-01A	60.1333333333333	0	low		TCGA-YC-A8S6-01A	9.76666666666667	0	low		TCGA-YC-A9TC-01A	0.666666666666667	1	high
	GSM340717	7.60692	Tumor						TCGA-BT-A2LA-01A	High Grade	7.32274839444129		TCGA-CF-A9FH-01A	Papillary	4.8874814043471		TCGA-4Z-AA7R-01A	Stage IV	5.95432															TCGA-5N-A9KM-01A	9.2	1	low		TCGA-XF-A9SY-01A	21.3333333333333	0	high		TCGA-4Z-AA7R-01A	11.7666666666667	1	high
	GSM340718	7.89176	Tumor						TCGA-4Z-AA7O-01A	High Grade	4.77411232662762		TCGA-BT-A20U-01A	Non-Papillary	6.04951097376079		TCGA-BT-A2LA-01A	Stage III	7.32275															TCGA-XF-AAMJ-01A	55.6666666666667	0	high		TCGA-DK-A3X1-01A	66.9666666666667	0	low		TCGA-BT-A2LA-01A	17.4	0	high
	GSM340719	7.82051	Tumor						TCGA-CF-A9FH-01A	Low Grade	4.8874814043471		TCGA-XF-A8HF-01A	Non-Papillary	5.14916586048029		TCGA-4Z-AA7O-01A	Stage II	4.77411															TCGA-XF-AAN2-01A	62.3	0	high		TCGA-FD-A3SM-01A	18.2333333333333	1	low		TCGA-4Z-AA7O-01A	17.0666666666667	0	low
	GSM340720	7.7277	Tumor						TCGA-BT-A20U-01A	High Grade	6.04951097376079		TCGA-CF-A47Y-01A	Papillary	3.76824785490284		TCGA-CF-A9FH-01A	Stage II	4.88748															TCGA-GU-A42Q-01A	11.4666666666667	0	high		TCGA-FJ-A3Z9-01A	12.8333333333333	0	low		TCGA-CF-A9FH-01A	0	0	low
	GSM340721	7.65205	Tumor						TCGA-XF-A8HF-01A	High Grade	5.14916586048029		TCGA-YC-A8S6-01A	Papillary	5.39368046899106		TCGA-BT-A20U-01A	Stage III	6.04951															TCGA-XF-AAMY-01A	21.2333333333333	1	high		TCGA-DK-AA6Q-01A	13.7666666666667	1	high		TCGA-BT-A20U-01A	15.1666666666667	0	high
	GSM340722	7.58443	Tumor						TCGA-CF-A47Y-01A	Low Grade	3.76824785490284		TCGA-XF-A9SY-01A	Non-Papillary	6.85083442015486		TCGA-XF-A8HF-01A	Stage III	5.14917															TCGA-ZF-A9R5-01A	36.3333333333333	0	low		TCGA-KQ-A41Q-01A	47.6333333333333	0	low		TCGA-XF-A8HF-01A	98.4666666666667	0	high
	GSM340723	7.55731	Tumor						TCGA-YC-A8S6-01A	High Grade	5.39368046899106		TCGA-DK-A3X1-01A	Non-Papillary	4.21710660808339		TCGA-CF-A47Y-01A	Stage II	3.76825																				TCGA-PQ-A6FN-01A	16.9	0	high		TCGA-CF-A47Y-01A	12.4333333333333	0	low
	GSM340724	7.37350260416667	Tumor						TCGA-XF-A9SY-01A	High Grade	6.85083442015486		TCGA-FD-A3SM-01A	Papillary	5.55381818533189		TCGA-YC-A8S6-01A	Stage II	5.39368																				TCGA-UY-A9PH-01A	52.0333333333333	0	low		TCGA-YC-A8S6-01A	9.76666666666667	0	high
	GSM340725	7.73029	Tumor						TCGA-DK-A3X1-01A	High Grade	4.21710660808339		TCGA-FJ-A3Z9-01A	Papillary	4.85483846961881		TCGA-XF-A9SY-01A	Stage IV	6.85083																				TCGA-H4-A2HQ-01A	19.6666666666667	0	high		TCGA-XF-A9SY-01A	5.6	1	high
	GSM340726	7.44037	Tumor						TCGA-FD-A3SM-01A	High Grade	5.55381818533189		TCGA-DK-AA6Q-01A	Non-Papillary	6.07765532173405		TCGA-DK-A3X1-01A	Stage III	4.21711																				TCGA-E7-A541-01A	25.9333333333333	0	high		TCGA-DK-A3X1-01A	66.9666666666667	0	low
	GSM340727	7.56654	Tumor						TCGA-FJ-A3Z9-01A	High Grade	4.85483846961881		TCGA-XF-AAN8-01A	Non-Papillary	5.63701895162359		TCGA-FD-A3SM-01A	Stage IV	5.55382																				TCGA-K4-A3WV-01A	21.5333333333333	0	high		TCGA-FD-A3SM-01A	4.8	1	high
	GSM340728	7.93680338541667	Tumor						TCGA-DK-AA6Q-01A	High Grade	6.07765532173405		TCGA-KQ-A41Q-01A	Non-Papillary	4.88556948379808		TCGA-DK-AA6Q-01A	Stage IV	6.07766																				TCGA-FD-A43Y-01A	15.8	0	high		TCGA-FJ-A3Z9-01A	12.8333333333333	0	low
	GSM340729	7.60856770833333	Tumor						TCGA-XF-AAN8-01A	High Grade	5.63701895162359		TCGA-PQ-A6FN-01A	Non-Papillary	6.71457111780186		TCGA-XF-AAN8-01A	Stage III	5.63702																				TCGA-ZF-AA4X-01A	68.1333333333333	0	high		TCGA-DK-AA6Q-01A	9.5	1	high
	GSM340730	7.63202473958333	Tumor						TCGA-KQ-A41Q-01A	High Grade	4.88556948379808		TCGA-UY-A9PH-01A	Non-Papillary	5.08823065984146		TCGA-KQ-A41Q-01A	Stage III	4.88557																				TCGA-GU-A766-01A	16	0	high		TCGA-XF-AAN8-01A	3.93333333333333	0	high
	GSM340731	8.16153	Tumor						TCGA-PQ-A6FN-01A	High Grade	6.71457111780186		TCGA-H4-A2HQ-01A	Non-Papillary	5.84892584329262		TCGA-PQ-A6FN-01A	Stage III	6.71457																				TCGA-DK-AA77-01A	20.6	0	low		TCGA-KQ-A41Q-01A	43.8	1	low
	GSM340732	7.59748	Tumor						TCGA-UY-A9PH-01A	High Grade	5.08823065984146		TCGA-E7-A541-01A	Papillary	5.8377591099698		TCGA-UY-A9PH-01A	Stage II	5.08823																				TCGA-ZF-A9R9-01A	28.8	1	low		TCGA-PQ-A6FN-01A	16.9	0	high
	GSM340733	7.52674	Tumor						TCGA-H4-A2HQ-01A	High Grade	5.84892584329262		TCGA-K4-A3WV-01A	Non-Papillary	6.57584628319649		TCGA-H4-A2HQ-01A	Stage IV	5.84893																				TCGA-XF-AAMZ-01A	44.9333333333333	1	low		TCGA-UY-A9PH-01A	52.0333333333333	0	high
	GSM340734	7.63184	Tumor						TCGA-E7-A541-01A	High Grade	5.8377591099698		TCGA-FD-A43Y-01A	Non-Papillary	5.89037372918414		TCGA-E7-A541-01A	Stage II	5.83776																				TCGA-CF-A3MI-01A	12.3333333333333	0	low		TCGA-H4-A2HQ-01A	10.6	1	high
	GSM340735	7.69951	Tumor						TCGA-K4-A3WV-01A	High Grade	6.57584628319649		TCGA-ZF-AA4X-01A	Non-Papillary	5.65077030231821		TCGA-K4-A3WV-01A	Stage II	6.57585																				TCGA-4Z-AA7S-01A	35.4666666666667	0	low		TCGA-E7-A541-01A	25.9333333333333	0	high
	GSM340736	8.06023	Tumor						TCGA-FD-A43Y-01A	High Grade	5.89037372918414		TCGA-GU-A766-01A	Non-Papillary	6.28255841842756		TCGA-FD-A43Y-01A	Stage III	5.89037																				TCGA-XF-A9SW-01A	12.0666666666667	1	low		TCGA-K4-A3WV-01A	21.5333333333333	0	high
	GSM340737	7.47021809895833	Tumor						TCGA-ZF-AA4X-01A	High Grade	5.65077030231821		TCGA-DK-AA77-01A	Papillary	4.65658789469493		TCGA-ZF-AA4X-01A	Stage II	5.65077																				TCGA-FJ-A3ZF-01A	17.4666666666667	0	high		TCGA-FD-A43Y-01A	15.8	0	high
	GSM340738	7.77753	Tumor						TCGA-GU-A766-01A	High Grade	6.28255841842756		TCGA-ZF-A9R9-01A	Non-Papillary	3.85470385055634		TCGA-GU-A766-01A	Stage II	6.28256																				TCGA-UY-A9PB-01A	29.9666666666667	0	high		TCGA-ZF-AA4X-01A	55.5	1	high
	GSM340739	7.87916666666667	Tumor						TCGA-DK-AA77-01A	High Grade	4.65658789469493		TCGA-XF-AAMZ-01A	Papillary	4.93491745658503		TCGA-DK-AA77-01A	Stage II	4.65659																				TCGA-2F-A9KR-01A	106.1	1	high		TCGA-GU-A766-01A	16	0	high
	GSM340740	7.47573	Tumor						TCGA-ZF-A9R9-01A	High Grade	3.85470385055634		TCGA-CF-A3MI-01A	Papillary	3.90947551159932		TCGA-ZF-A9R9-01A	Stage IV	3.8547																				TCGA-E7-A4IJ-01A	22.4666666666667	1	high		TCGA-DK-AA77-01A	15.5666666666667	1	low
	GSM340741	7.6270947265625	Tumor						TCGA-XF-AAMZ-01A	High Grade	4.93491745658503		TCGA-4Z-AA7S-01A	Non-Papillary	4.82331118722949		TCGA-XF-AAMZ-01A	Stage IV	4.93492																				TCGA-DK-AA6T-01A	19.0666666666667	0	high		TCGA-ZF-A9R9-01A	20.9666666666667	1	low
	GSM340742	8.20874	Tumor						TCGA-CF-A3MI-01A	Low Grade	3.90947551159932		TCGA-BT-A20R-01A	Non-Papillary	5.29461339756059		TCGA-CF-A3MI-01A	Stage II	3.90948																				TCGA-4Z-AA7Q-01A	17	0	high		TCGA-XF-AAMZ-01A	44.8	1	low
	GSM340743	7.86092	Tumor						TCGA-4Z-AA7S-01A	High Grade	4.82331118722949		TCGA-XF-A9SW-01A	Non-Papillary	5.39085681367356		TCGA-4Z-AA7S-01A	Stage III	4.82331																				TCGA-CF-A9FM-01A	13.2666666666667	0	low		TCGA-CF-A3MI-01A	12.3333333333333	0	low
	GSM340744	7.59833333333333	Tumor						TCGA-BT-A20R-01A	High Grade	5.29461339756059		TCGA-FJ-A3ZF-01A	Papillary	5.77414132554941		TCGA-BT-A20R-01A	Stage IV	5.29461																				TCGA-DK-A3IT-01A	21.6	0	high		TCGA-4Z-AA7S-01A	35.4666666666667	0	low
	GSM340745	7.44256	Tumor						TCGA-XF-A9SW-01A	High Grade	5.39085681367356		TCGA-UY-A9PB-01A	Non-Papillary	6.68673582136059		TCGA-XF-A9SW-01A	Stage IV	5.39086																				TCGA-FD-A43P-01A	27.7333333333333	0	high		TCGA-BT-A20R-01A	5.13333333333333	0	high
	GSM340746	7.35989420572917	Tumor						TCGA-FJ-A3ZF-01A	High Grade	5.77414132554941		TCGA-2F-A9KR-01A	Non-Papillary	5.74408572893555		TCGA-FJ-A3ZF-01A	Stage III	5.77414																				TCGA-GV-A3QF-01A	20.5666666666667	0	low		TCGA-XF-A9SW-01A	12.0666666666667	1	high
	GSM340747	7.96113	Tumor						TCGA-UY-A9PB-01A	High Grade	6.68673582136059		TCGA-E7-A4IJ-01A	Papillary	6.34284982494058		TCGA-UY-A9PB-01A	Stage III	6.68674																				TCGA-DK-A3IV-01A	9.8	1	high		TCGA-FJ-A3ZF-01A	17.4666666666667	0	high
	GSM340748	7.5936083984375	Tumor						TCGA-2F-A9KR-01A	High Grade	5.74408572893555		TCGA-DK-AA6T-01A	Non-Papillary	5.62955188073952		TCGA-2F-A9KR-01A	Stage III	5.74409																				TCGA-DK-A1AA-01A	19.2666666666667	0	low		TCGA-UY-A9PB-01A	29.9666666666667	0	high
	GSM340749	7.68769	Tumor						TCGA-E7-A4IJ-01A	High Grade	6.34284982494058		TCGA-4Z-AA7Q-01A	Non-Papillary	5.76959720913158		TCGA-E7-A4IJ-01A	Stage II	6.34285																				TCGA-GV-A40E-01A	8.7	1	high		TCGA-2F-A9KR-01A	102.866666666667	1	high
	GSM340750	7.48741048177083	Tumor						TCGA-DK-AA6T-01A	High Grade	5.62955188073952		TCGA-CF-A9FM-01A	Papillary	5.34099301937402		TCGA-DK-AA6T-01A	Stage II	5.62955																				TCGA-BL-A0C8-01A	40.6333333333333	0	low		TCGA-E7-A4IJ-01A	20.6666666666667	1	high
	GSM340751	7.72983	Tumor						TCGA-4Z-AA7Q-01A	High Grade	5.76959720913158		TCGA-DK-A3IT-01A	Non-Papillary	5.79560592372498		TCGA-4Z-AA7Q-01A	Stage III	5.7696																				TCGA-HQ-A2OE-01A	39.1333333333333	0	high		TCGA-DK-AA6T-01A	19.0666666666667	0	high
	GSM340752	7.62654	Tumor						TCGA-CF-A9FM-01A	High Grade	5.34099301937402		TCGA-FD-A43P-01A	Non-Papillary	6.05147869014928		TCGA-CF-A9FM-01A	Stage I	5.34099																				TCGA-CF-A47T-01A	12.8333333333333	1	low		TCGA-4Z-AA7Q-01A	17	0	high
	GSM340753	7.60194661458333	Tumor						TCGA-DK-A3IT-01A	High Grade	5.79560592372498		TCGA-GV-A3QF-01A	Papillary	5.16553815614891		TCGA-DK-A3IT-01A	Stage III	5.79561																				TCGA-H4-A2HO-01A	1.53333333333333	0	low		TCGA-CF-A9FM-01A	13.2666666666667	0	high
	GSM340754	7.38977	Tumor						TCGA-FD-A43P-01A	High Grade	6.05147869014928		TCGA-DK-A3IV-01A	Non-Papillary	5.92118398945068		TCGA-FD-A43P-01A	Stage II	6.05148																				TCGA-XF-AAMH-01A	11.4666666666667	1	low		TCGA-DK-A3IT-01A	21.6	0	high
	GSM340755	7.61066	Tumor						TCGA-GV-A3QF-01A	High Grade	5.16553815614891		TCGA-CU-A0YN-01A	Non-Papillary	6.00241674305972		TCGA-GV-A3QF-01A	Stage IV	5.16554																				TCGA-ZF-AA53-01A	58.7	0	high		TCGA-FD-A43P-01A	27.7333333333333	0	high
	GSM340756	7.65525	Tumor						TCGA-DK-A3IV-01A	High Grade	5.92118398945068		TCGA-DK-A1AA-01A	Papillary	5.04184748359231		TCGA-DK-A3IV-01A	Stage II	5.92118																				TCGA-FD-A5C1-01A	59.7333333333333	0	high		TCGA-GV-A3QF-01A	20.5666666666667	0	high
	GSM340757	7.59085286458333	Tumor						TCGA-CU-A0YN-01A	High Grade	6.00241674305972		TCGA-GV-A40E-01A	Non-Papillary	7.48559266316223		TCGA-CU-A0YN-01A	Stage III	6.00242																				TCGA-FD-A6TH-01A	4.36666666666667	1	high		TCGA-DK-A3IV-01A	7.06666666666667	1	high
	GSM340758	7.43972	Tumor						TCGA-DK-A1AA-01A	High Grade	5.04184748359231		TCGA-BL-A0C8-01A	Non-Papillary	4.96107688972233		TCGA-DK-A1AA-01A	Stage III	5.04185																				TCGA-DK-A2I1-01A	18.2	0	low		TCGA-CU-A0YN-01A	13.1	0	high
	GSM340759	7.33624	Tumor						TCGA-GV-A40E-01A	High Grade	7.48559266316223		TCGA-HQ-A2OE-01A	Papillary	6.09325592066642		TCGA-GV-A40E-01A	Stage II	7.48559																				TCGA-FD-A6TG-01A	3.1	0	high		TCGA-DK-A1AA-01A	19.2666666666667	0	high
	GSM340760	8.04309	Tumor						TCGA-BL-A0C8-01A	High Grade	4.96107688972233		TCGA-CF-A47T-01A	Papillary	4.39601559608892		TCGA-BL-A0C8-01A	Stage I	4.96108																				TCGA-FD-A62S-01A	13.5333333333333	1	high		TCGA-GV-A40E-01A	7.3	1	high
	GSM340761	7.61868489583333	Tumor						TCGA-CF-A47T-01A	Low Grade	4.39601559608892		TCGA-H4-A2HO-01A	Papillary	4.23466992147767		TCGA-CF-A47T-01A	Stage II	4.39602																				TCGA-HQ-A5ND-01A	9.13333333333333	1	high		TCGA-BL-A0C8-01A	21	1	high
	GSM340762	7.35041	Tumor						TCGA-H4-A2HO-01A	High Grade	4.23466992147767		TCGA-XF-AAMH-01A	Non-Papillary	5.43767052186361		TCGA-H4-A2HO-01A	Stage III	4.23467																				TCGA-XF-A9SK-01A	16.2	1	high		TCGA-HQ-A2OE-01A	39.1333333333333	0	high
	GSM340763	7.43355	Tumor						TCGA-XF-AAMH-01A	High Grade	5.43767052186361		TCGA-ZF-AA53-01A	Non-Papillary	5.82522848496658		TCGA-XF-AAMH-01A	Stage IV	5.43767																				TCGA-CF-A47W-01A	12.2666666666667	0	low		TCGA-CF-A47T-01A	4.63333333333333	1	low
	GSM340764	7.47366861979167	Tumor						TCGA-ZF-AA53-01A	High Grade	5.82522848496658		TCGA-FD-A5C1-01A	Non-Papillary	6.26776424414888		TCGA-ZF-AA53-01A	Stage II	5.82523																				TCGA-ZF-AA5P-01A	12.4	0	low		TCGA-H4-A2HO-01A	1.53333333333333	0	low
	GSM340765	7.7520947265625	Tumor						TCGA-FD-A5C1-01A	High Grade	6.26776424414888		TCGA-FD-A6TH-01A	Non-Papillary	6.32067601377065		TCGA-FD-A5C1-01A	Stage III	6.26776																				TCGA-GC-A3OO-01A	16.0333333333333	0	low		TCGA-XF-AAMH-01A	10.4333333333333	1	high
	GSM340766	7.60574	Tumor						TCGA-FD-A6TH-01A	High Grade	6.32067601377065		TCGA-DK-A2I1-01A	Papillary	5.18688083134723		TCGA-FD-A6TH-01A	Stage IV	6.32068																				TCGA-DK-A3WW-01A	21.1	0	high		TCGA-ZF-AA53-01A	58.7	0	high
	GSM340767	8.51889322916667	Tumor						TCGA-DK-A2I1-01A	High Grade	5.18688083134723		TCGA-FD-A6TG-01A	Non-Papillary	5.59555438308827		TCGA-DK-A2I1-01A	Stage II	5.18688																				TCGA-ZF-AA4T-01A	19.9666666666667	1	low		TCGA-FD-A5C1-01A	59.7333333333333	0	high
	GSM340768	7.88264	Tumor						TCGA-FD-A6TG-01A	High Grade	5.59555438308827		TCGA-FD-A62S-01A	Non-Papillary	6.46873155380003		TCGA-FD-A6TG-01A	Stage IV	5.59555																				TCGA-DK-A3IQ-01A	17.9666666666667	1	high		TCGA-FD-A6TH-01A	4.2	1	high
	GSM340769	7.31205	Tumor						TCGA-FD-A62S-01A	High Grade	6.46873155380003		TCGA-XF-A9SK-01A	Non-Papillary	6.20640684454057		TCGA-FD-A62S-01A	Stage III	6.46873																				TCGA-ZF-AA4N-01A	2.93333333333333	1	high		TCGA-DK-A2I1-01A	18.2	0	high
	GSM340770	7.83496	Tumor						TCGA-HQ-A5ND-01A	High Grade	5.95484072535703		TCGA-CF-A47W-01A	Papillary	4.87986257243873		TCGA-HQ-A5ND-01A	Stage IV	5.95484																				TCGA-FD-A3SN-01A	29.5666666666667	0	high		TCGA-FD-A6TG-01A	3.1	0	high
	GSM340771	7.66969	Tumor						TCGA-XF-A9SK-01A	High Grade	6.20640684454057		TCGA-ZF-AA5P-01A	Non-Papillary	5.46749469467971		TCGA-XF-A9SK-01A	Stage IV	6.20641																				TCGA-K4-AAQO-01A	11.9666666666667	0	low		TCGA-FD-A62S-01A	10.2	1	high
	GSM340772	7.53461263020833	Tumor						TCGA-CF-A47W-01A	Low Grade	4.87986257243873		TCGA-GC-A3OO-01A	Non-Papillary	5.53435735945864		TCGA-CF-A47W-01A	Stage II	4.87986																				TCGA-DK-A6B1-01A	68.3	0	low		TCGA-HQ-A5ND-01A	2.8	1	high
	GSM340773	7.84587239583333	Tumor						TCGA-ZF-AA5P-01A	High Grade	5.46749469467971		TCGA-DK-A3WW-01A	Papillary	5.62499279646602		TCGA-ZF-AA5P-01A	Stage IV	5.46749																				TCGA-DK-AA6X-01A	15.5666666666667	0	high		TCGA-XF-A9SK-01A	12.7333333333333	1	high
	GSM340774	7.32983072916667	Tumor						TCGA-GC-A3OO-01A	High Grade	5.53435735945864		TCGA-ZF-AA4T-01A	Non-Papillary	5.35908185744395		TCGA-GC-A3OO-01A	Stage II	5.53436																				TCGA-FD-A6TI-01A	9.8	0	low		TCGA-CF-A47W-01A	12.2666666666667	0	low
	GSM340775	7.71631	Tumor						TCGA-DK-A3WW-01A	High Grade	5.62499279646602		TCGA-DK-A3IQ-01A	Papillary	5.87722645524792		TCGA-DK-A3WW-01A	Stage III	5.62499																				TCGA-YF-AA3M-01A	13.8333333333333	0	high		TCGA-ZF-AA5P-01A	12.4	0	high
	GSM340776	7.59395	Tumor						TCGA-ZF-AA4T-01A	High Grade	5.35908185744395		TCGA-ZF-AA4N-01A	Non-Papillary	6.11056787236607		TCGA-ZF-AA4T-01A	Stage IV	5.35908																				TCGA-CF-A7I0-01A	12.2666666666667	0	low		TCGA-GC-A3OO-01A	16.0333333333333	0	high
	GSM340777	7.4582177734375	Tumor						TCGA-DK-A3IQ-01A	High Grade	5.87722645524792		TCGA-FD-A3SN-01A	Papillary	5.98430679871393		TCGA-DK-A3IQ-01A	Stage III	5.87723																				TCGA-BL-A3JM-01A	6.83333333333333	1	high		TCGA-DK-A3WW-01A	21.1	0	high
	GSM340778	7.78155	Tumor						TCGA-ZF-AA4N-01A	High Grade	6.11056787236607		TCGA-K4-AAQO-01A	Non-Papillary	4.75837247429826		TCGA-ZF-AA4N-01A	Stage II	6.11057																				TCGA-UY-A78L-01A	37.5666666666667	0	high		TCGA-ZF-AA4T-01A	17.0333333333333	1	high
	GSM340779	7.53045	Tumor						TCGA-FD-A3SN-01A	High Grade	5.98430679871393		TCGA-DK-A6B1-01A	Papillary	5.1927504584579		TCGA-FD-A3SN-01A	Stage III	5.98431																				TCGA-ZF-AA51-01A	57.1333333333333	0	low		TCGA-DK-A3IQ-01A	8.33333333333333	1	high
	GSM340780	7.76559	Tumor						TCGA-K4-AAQO-01A	High Grade	4.75837247429826		TCGA-DK-AA6X-01A	Papillary	5.57062079305842		TCGA-K4-AAQO-01A	Stage III	4.75837																				TCGA-4Z-AA7M-01A	16.5	0	high		TCGA-ZF-AA4N-01A	2.93333333333333	1	high
	GSM340781	7.71264322916667	Tumor						TCGA-DK-A6B1-01A	High Grade	5.1927504584579		TCGA-FD-A6TI-01A	Non-Papillary	5.01190706312833		TCGA-DK-A6B1-01A	Stage II	5.19275																				TCGA-GU-A764-01A	20.3333333333333	0	high		TCGA-FD-A3SN-01A	3.66666666666667	1	high
	GSM340782	7.70359	Tumor						TCGA-DK-AA6X-01A	High Grade	5.57062079305842		TCGA-YF-AA3M-01A	Non-Papillary	6.01446465154414		TCGA-DK-AA6X-01A	Stage II	5.57062																				TCGA-2F-A9KQ-01A	96.2	0	low		TCGA-K4-AAQO-01A	11.9666666666667	0	low
	GSM340783	7.46337565104167	Tumor						TCGA-FD-A6TI-01A	High Grade	5.01190706312833		TCGA-CF-A7I0-01A	Papillary	4.91608964452875		TCGA-FD-A6TI-01A	Stage IV	5.01191																				TCGA-DK-A3IS-01A	50.9666666666667	0	low		TCGA-DK-A6B1-01A	68.3	0	high
	GSM340784	7.66792317708333	Tumor						TCGA-YF-AA3M-01A	High Grade	6.01446465154414		TCGA-UY-A78L-01A	Papillary	6.03784561994425		TCGA-YF-AA3M-01A	Stage II	6.01446																				TCGA-BT-A3PJ-01A	26.3	0	high		TCGA-DK-AA6X-01A	15.5666666666667	0	high
	GSM340785	7.52554361979167	Tumor						TCGA-CF-A7I0-01A	Low Grade	4.91608964452875		TCGA-ZF-AA51-01A	Papillary	4.7793385253053		TCGA-CF-A7I0-01A	Stage II	4.91609																				TCGA-DK-A6B2-01A	15.9	0	high		TCGA-FD-A6TI-01A	9.8	0	high
	GSM340786	7.60499674479167	Tumor						TCGA-BL-A3JM-01A	High Grade	5.56803514586217		TCGA-4Z-AA7M-01A	Non-Papillary	6.0793567756305		TCGA-BL-A3JM-01A	Stage III	5.56804																				TCGA-GV-A3JV-01A	14.4666666666667	1	low		TCGA-YF-AA3M-01A	12.7	1	high
	GSM340787	7.68840494791667	Tumor						TCGA-UY-A78L-01A	High Grade	6.03784561994425		TCGA-GU-A764-01A	Non-Papillary	5.90069053488939		TCGA-UY-A78L-01A	Stage IV	6.03785																				TCGA-XF-A8HH-01A	1.9	1	low		TCGA-CF-A7I0-01A	12.2666666666667	0	low
	GSM340788	7.66077799479167	Tumor						TCGA-ZF-AA51-01A	High Grade	4.7793385253053		TCGA-2F-A9KQ-01A	Non-Papillary	4.66826665518202		TCGA-ZF-AA51-01A	Stage II	4.77934																				TCGA-4Z-AA84-01A	15.3333333333333	0	high		TCGA-BL-A3JM-01A	3.7	1	high
	GSM340789	8.29838	Tumor						TCGA-4Z-AA7M-01A	High Grade	6.0793567756305		TCGA-DK-A3IS-01A	Papillary	5.14287901176496		TCGA-4Z-AA7M-01A	Stage III	6.07936																				TCGA-BT-A20T-01A	15.1	1	low		TCGA-UY-A78L-01A	11.8333333333333	1	high
	GSM340790	7.44711263020833	Tumor						TCGA-GU-A764-01A	High Grade	5.90069053488939		TCGA-BT-A3PJ-01A	Papillary	6.72608188890224		TCGA-GU-A764-01A	Stage II	5.90069																				TCGA-DK-A2HX-01A	47.3333333333333	0	high		TCGA-ZF-AA51-01A	57.1333333333333	0	low
	GSM340791	7.55455	Tumor						TCGA-2F-A9KQ-01A	High Grade	4.66826665518202		TCGA-DK-A6B2-01A	Non-Papillary	6.06486776596391		TCGA-2F-A9KQ-01A	Stage III	4.66827																				TCGA-E7-A7PW-01A	13.8666666666667	0	low		TCGA-4Z-AA7M-01A	16.5	0	high
	GSM340792	7.61535	Tumor						TCGA-DK-A3IS-01A	High Grade	5.14287901176496		TCGA-GV-A3JV-01A	Non-Papillary	5.22694004070925		TCGA-DK-A3IS-01A	Stage II	5.14288																				TCGA-GC-A3WC-01A	18	0	low		TCGA-GU-A764-01A	20.3333333333333	0	high
									TCGA-BT-A3PJ-01A	High Grade	6.72608188890224		TCGA-XF-A8HH-01A	Non-Papillary	5.04267497684432		TCGA-BT-A3PJ-01A	Stage III	6.72608																				TCGA-FD-A43U-01A	21.2	0	low		TCGA-2F-A9KQ-01A	96.2	0	low
									TCGA-DK-A6B2-01A	High Grade	6.06486776596391		TCGA-4Z-AA84-01A	Papillary	5.87868120669433		TCGA-DK-A6B2-01A	Stage IV	6.06487																				TCGA-K4-A4AC-01A	9.26666666666667	1	high		TCGA-DK-A3IS-01A	50.9666666666667	0	high
									TCGA-GV-A3JV-01A	High Grade	5.22694004070925		TCGA-BT-A20V-01A	Non-Papillary	5.88288510839144		TCGA-GV-A3JV-01A	Stage IV	5.22694																				TCGA-FD-A3NA-01A	61.5	0	low		TCGA-BT-A3PJ-01A	26.3	0	high
									TCGA-XF-A8HH-01A	High Grade	5.04267497684432		TCGA-BT-A20T-01A	Non-Papillary	5.08764104551359		TCGA-XF-A8HH-01A	Stage IV	5.04267																				TCGA-E7-A97P-01A	14.5666666666667	0	high		TCGA-DK-A6B2-01A	8.93333333333333	1	high
									TCGA-4Z-AA84-01A	High Grade	5.87868120669433		TCGA-DK-A2HX-01A	Non-Papillary	5.81233392330441		TCGA-4Z-AA84-01A	Stage IV	5.87868																				TCGA-HQ-A2OF-01A	64.9	0	high		TCGA-GV-A3JV-01A	4.46666666666667	1	high
									TCGA-BT-A20V-01A	High Grade	5.88288510839144		TCGA-E7-A7PW-01A	Non-Papillary	4.95368429549338		TCGA-BT-A20V-01A	Stage IV	5.88289																				TCGA-K4-A3WS-01A	25.3666666666667	0	low		TCGA-XF-A8HH-01A	1.9	1	high
									TCGA-BT-A20T-01A	High Grade	5.08764104551359		TCGA-GC-A3WC-01A	Non-Papillary	5.3247926056156		TCGA-BT-A20T-01A	Stage IV	5.08764																				TCGA-DK-A2I6-01A	88.5333333333333	0	high		TCGA-4Z-AA84-01A	15.3333333333333	0	high
									TCGA-DK-A2HX-01A	High Grade	5.81233392330441		TCGA-FD-A43U-01A	Non-Papillary	5.40812420312469		TCGA-DK-A2HX-01A	Stage IV	5.81233																				TCGA-G2-A2ES-01A	33.4666666666667	1	high		TCGA-BT-A20V-01A	5.13333333333333	0	high
									TCGA-E7-A7PW-01A	High Grade	4.95368429549338		TCGA-K4-A4AC-01A	Non-Papillary	6.12518200075049		TCGA-E7-A7PW-01A	Stage III	4.95368																				TCGA-FD-A3SQ-01A	47.4333333333333	1	high		TCGA-BT-A20T-01A	10.4666666666667	1	high
									TCGA-GC-A3WC-01A	High Grade	5.3247926056156		TCGA-FD-A3NA-01A	Non-Papillary	5.48193824655199		TCGA-GC-A3WC-01A	Stage III	5.32479																				TCGA-GC-A3YS-01A	25.2666666666667	0	high		TCGA-DK-A2HX-01A	47.3333333333333	0	high
									TCGA-FD-A43U-01A	High Grade	5.40812420312469		TCGA-E7-A97P-01A	Non-Papillary	5.78375522047676		TCGA-FD-A43U-01A	Stage IV	5.40812																				TCGA-CU-A0YO-01A	4.96666666666667	1	high		TCGA-E7-A7PW-01A	5.8	1	high
									TCGA-K4-A4AC-01A	High Grade	6.12518200075049		TCGA-HQ-A2OF-01A	Papillary	5.88320290201503		TCGA-K4-A4AC-01A	Stage II	6.12518																				TCGA-FD-A3SS-01A	13.0333333333333	1	high		TCGA-GC-A3WC-01A	18	0	high
									TCGA-FD-A3NA-01A	High Grade	5.48193824655199		TCGA-K4-A3WS-01A	Non-Papillary	5.41630606218493		TCGA-FD-A3NA-01A	Stage II	5.48194																				TCGA-UY-A78M-01A	23	1	high		TCGA-FD-A43U-01A	16.5666666666667	1	high
									TCGA-E7-A97P-01A	High Grade	5.78375522047676		TCGA-DK-A2I6-01A	Non-Papillary	6.32388882714704		TCGA-E7-A97P-01A	Stage II	5.78376																				TCGA-GV-A3QI-01A	37	0	low		TCGA-K4-A4AC-01A	5.66666666666667	1	high
									TCGA-HQ-A2OF-01A	High Grade	5.88320290201503		TCGA-G2-A2ES-01A	Non-Papillary	5.9068713595464		TCGA-HQ-A2OF-01A	Stage III	5.8832																				TCGA-ZF-AA58-01A	54.9666666666667	0	high		TCGA-FD-A3NA-01A	44.6	1	high
									TCGA-K4-A3WS-01A	High Grade	5.41630606218493		TCGA-FD-A3SQ-01A	Non-Papillary	5.61562228095169		TCGA-K4-A3WS-01A	Stage III	5.41631																				TCGA-DK-AA74-01A	56.9333333333333	0	high		TCGA-E7-A97P-01A	14.5666666666667	0	high
									TCGA-DK-A2I6-01A	High Grade	6.32388882714704		TCGA-GC-A3YS-01A	Non-Papillary	6.15260732086603		TCGA-DK-A2I6-01A	Stage IV	6.32389																				TCGA-FD-A6TK-01A	11	0	high		TCGA-HQ-A2OF-01A	30.2333333333333	1	high
									TCGA-G2-A2ES-01A	High Grade	5.9068713595464		TCGA-CU-A0YO-01A	Non-Papillary	5.76125069507937		TCGA-G2-A2ES-01A	Stage II	5.90687																				TCGA-BT-A42C-01A	29.1	0	high		TCGA-K4-A3WS-01A	25.3666666666667	0	high
									TCGA-FD-A3SQ-01A	High Grade	5.61562228095169		TCGA-FD-A3SS-01A	Non-Papillary	5.91390186050956		TCGA-FD-A3SQ-01A	Stage IV	5.61562																				TCGA-CU-A3YL-01A	30.2	0	high		TCGA-DK-A2I6-01A	88.5333333333333	0	high
									TCGA-GC-A3YS-01A	High Grade	6.15260732086603		TCGA-UY-A78M-01A	Non-Papillary	5.8718165484504		TCGA-GC-A3YS-01A	Stage IV	6.15261																				TCGA-FD-A6TC-01A	6.23333333333333	0	high		TCGA-G2-A2ES-01A	29.9	1	high
									TCGA-CU-A0YO-01A	High Grade	5.76125069507937		TCGA-GV-A3QI-01A	Papillary	5.05863253761625		TCGA-CU-A0YO-01A	Stage IV	5.76125																				TCGA-ZF-AA5H-01A	29.9	0	high		TCGA-FD-A3SQ-01A	33.0333333333333	1	high
									TCGA-FD-A3SS-01A	High Grade	5.91390186050956		TCGA-ZF-AA58-01A	Non-Papillary	6.08261105566826		TCGA-FD-A3SS-01A	Stage IV	5.9139																				TCGA-DK-AA6U-01A	19.2666666666667	0	high		TCGA-GC-A3YS-01A	25.2666666666667	0	high
									TCGA-UY-A78M-01A	High Grade	5.8718165484504		TCGA-DK-AA74-01A	Non-Papillary	6.27431757858582		TCGA-UY-A78M-01A	Stage IV	5.87182																				TCGA-DK-A3IL-01A	13.7666666666667	0	low		TCGA-CU-A0YO-01A	3.93333333333333	1	high
									TCGA-GV-A3QI-01A	High Grade	5.05863253761625		TCGA-FD-A6TK-01A	Non-Papillary	6.83386034312695		TCGA-GV-A3QI-01A	Stage III	5.05863																				TCGA-PQ-A6FI-01A	12.4	0	high		TCGA-FD-A3SS-01A	7.33333333333333	1	high
									TCGA-ZF-AA58-01A	High Grade	6.08261105566826		TCGA-BT-A42C-01A	Papillary	5.67884376586598		TCGA-ZF-AA58-01A	Stage IV	6.08261																				TCGA-FD-A3B6-01A	33.5	0	high		TCGA-UY-A78M-01A	23	1	high
									TCGA-DK-AA74-01A	High Grade	6.27431757858582		TCGA-CU-A3YL-01A	Papillary	5.65418632445844		TCGA-DK-AA74-01A	Stage III	6.27432																				TCGA-FD-A5C0-01A	18.3333333333333	1	high		TCGA-GV-A3QI-01A	25.6	1	high
									TCGA-FD-A6TK-01A	High Grade	6.83386034312695		TCGA-FD-A6TC-01A	Non-Papillary	5.65334669272218		TCGA-FD-A6TK-01A	Stage III	6.83386																				TCGA-GD-A3OQ-01A	3.16666666666667	0	high		TCGA-ZF-AA58-01A	54.9666666666667	0	high
									TCGA-BT-A42C-01A	High Grade	5.67884376586598		TCGA-ZF-AA5H-01A	Non-Papillary	8.05874670700925		TCGA-BT-A42C-01A	Stage II	5.67884																				TCGA-XF-AAMW-01A	8.43333333333333	1	high		TCGA-DK-AA74-01A	56.9333333333333	0	high
									TCGA-CU-A3YL-01A	High Grade	5.65418632445844		TCGA-DK-AA6U-01A	Papillary	6.43097266445978		TCGA-CU-A3YL-01A	Stage III	5.65419																				TCGA-ZF-A9R4-01A	30.7	0	high		TCGA-FD-A6TK-01A	11	0	high
									TCGA-FD-A6TC-01A	High Grade	5.65334669272218		TCGA-DK-A3IL-01A	Non-Papillary	5.08783195422924		TCGA-FD-A6TC-01A	Stage III	5.65335																				TCGA-ZF-A9RE-01A	3.53333333333333	1	high		TCGA-BT-A42C-01A	29.1	0	high
									TCGA-ZF-AA5H-01A	High Grade	8.05874670700925		TCGA-PQ-A6FI-01A	Non-Papillary	6.07412647363525		TCGA-ZF-AA5H-01A	Stage IV	8.05875																				TCGA-DK-AA71-01A	13.8333333333333	0	low		TCGA-CU-A3YL-01A	12.3333333333333	1	high
									TCGA-DK-A3IL-01A	High Grade	5.08783195422924		TCGA-XF-A8HC-01A	Papillary	4.62046324830115		TCGA-DK-AA6U-01A	Stage II	6.43097																				TCGA-UY-A9PF-01A	3.9	0	low		TCGA-FD-A6TC-01A	6.23333333333333	0	high
									TCGA-PQ-A6FI-01A	High Grade	6.07412647363525		TCGA-FD-A3B6-01A	Papillary	7.06975908460354		TCGA-DK-A3IL-01A	Stage IV	5.08783																				TCGA-E7-A8O7-01A	15.5333333333333	0	high		TCGA-ZF-AA5H-01A	5.9	1	high
									TCGA-XF-A8HC-01A	High Grade	4.62046324830115		TCGA-FD-A5C0-01A	Non-Papillary	5.9047032552926		TCGA-PQ-A6FI-01A	Stage II	6.07413																				TCGA-E7-A678-01A	26.6	0	low		TCGA-DK-AA6U-01A	19.2666666666667	0	high
									TCGA-FD-A3B6-01A	High Grade	7.06975908460354		TCGA-GD-A3OQ-01A	Papillary	5.99838959487378		TCGA-XF-A8HC-01A	Stage IV	4.62046																				TCGA-XF-AAML-01A	7.73333333333333	0	high		TCGA-DK-A3IL-01A	13.7666666666667	0	high
									TCGA-FD-A5C0-01A	High Grade	5.9047032552926		TCGA-GV-A3QG-01A	Papillary	5.44479293940806		TCGA-FD-A3B6-01A	Stage II	7.06976																				TCGA-4Z-AA87-01A	48.4666666666667	0	low		TCGA-PQ-A6FI-01A	12.4	0	high
									TCGA-GD-A3OQ-01A	High Grade	5.99838959487378		TCGA-XF-AAMW-01A	Non-Papillary	6.29309638437028		TCGA-FD-A5C0-01A	Stage IV	5.9047																				TCGA-E5-A2PC-01A	44.2	0	high		TCGA-XF-A8HC-01A	6.66666666666667	0	low
									TCGA-GV-A3QG-01A	High Grade	5.44479293940806		TCGA-ZF-A9R4-01A	Non-Papillary	5.58323624553884		TCGA-GD-A3OQ-01A	Stage IV	5.99839																				TCGA-GU-A42R-01A	19.2333333333333	1	high		TCGA-FD-A3B6-01A	33.5	0	high
									TCGA-XF-AAMW-01A	High Grade	6.29309638437028		TCGA-ZF-A9RE-01A	Papillary	5.62742590628997		TCGA-GV-A3QG-01A	Stage IV	5.44479																				TCGA-E7-A7XN-01A	14.2666666666667	0	high		TCGA-FD-A5C0-01A	0.9	1	high
									TCGA-ZF-A9R4-01A	High Grade	5.58323624553884		TCGA-DK-AA71-01A	Papillary	5.46301750184642		TCGA-XF-AAMW-01A	Stage IV	6.2931																				TCGA-DK-A2I2-01A	7.9	1	high		TCGA-GD-A3OQ-01A	3.16666666666667	0	high
									TCGA-ZF-A9RE-01A	High Grade	5.62742590628997		TCGA-UY-A9PF-01A	Papillary	4.67223862817858		TCGA-ZF-A9R4-01A	Stage II	5.58324																				TCGA-G2-A2EC-01A	23.2	1	low		TCGA-GV-A3QG-01A	2.8	1	high
									TCGA-DK-AA71-01A	High Grade	5.46301750184642		TCGA-E7-A8O7-01A	Papillary	5.58041083870509		TCGA-ZF-A9RE-01A	Stage II	5.62743																				TCGA-XF-AAMG-01A	112.133333333333	0	high		TCGA-XF-AAMW-01A	8.43333333333333	1	high
									TCGA-UY-A9PF-01A	High Grade	4.67223862817858		TCGA-E7-A678-01A	Non-Papillary	4.88418273234809		TCGA-DK-AA71-01A	Stage II	5.46302																				TCGA-2F-A9KW-01A	8.46666666666667	1	high		TCGA-ZF-A9R4-01A	30.7	0	high
									TCGA-E7-A8O7-01A	Low Grade	5.58041083870509		TCGA-XF-AAML-01A	Papillary	6.10163537007632		TCGA-UY-A9PF-01A	Stage IV	4.67224																				TCGA-DK-A3IK-01A	4.86666666666667	0	low		TCGA-ZF-A9RE-01A	3.53333333333333	1	high
									TCGA-E7-A678-01A	Low Grade	4.88418273234809		TCGA-4Z-AA87-01A	Non-Papillary	5.36489455153573		TCGA-E7-A8O7-01A	Stage II	5.58041																				TCGA-G2-A2EF-01A	62.8	0	high		TCGA-DK-AA71-01A	13.8333333333333	0	high
									TCGA-XF-AAML-01A	High Grade	6.10163537007632		TCGA-E5-A2PC-01A	Non-Papillary	5.80180275738591		TCGA-E7-A678-01A	Stage III	4.88418																				TCGA-GD-A3OS-01A	21.2666666666667	0	high		TCGA-UY-A9PF-01A	3.9	0	low
									TCGA-4Z-AA87-01A	High Grade	5.36489455153573		TCGA-GU-A42R-01A	Papillary	5.71348412340192		TCGA-XF-AAML-01A	Stage II	6.10164																				TCGA-FD-A3SL-01A	23.7333333333333	1	low		TCGA-E7-A8O7-01A	15.5333333333333	0	high
									TCGA-E5-A2PC-01A	High Grade	5.80180275738591		TCGA-E7-A7XN-01A	Non-Papillary	5.93747151698686		TCGA-4Z-AA87-01A	Stage III	5.36489																				TCGA-E7-A5KE-01A	0.566666666666667	0	low		TCGA-E7-A678-01A	26.6	0	low
									TCGA-GU-A42R-01A	High Grade	5.71348412340192		TCGA-DK-A2I2-01A	Non-Papillary	6.67849873317526		TCGA-E5-A2PC-01A	Stage IV	5.8018																				TCGA-DK-AA6S-01A	168.333333333333	0	high		TCGA-XF-AAML-01A	7.73333333333333	0	high
									TCGA-E7-A7XN-01A	High Grade	5.93747151698686		TCGA-G2-A2EC-01A	Non-Papillary	5.07702076575611		TCGA-GU-A42R-01A	Stage IV	5.71348																				TCGA-K4-A54R-01A	28.0666666666667	0	high		TCGA-4Z-AA87-01A	7.36666666666667	1	high
									TCGA-DK-A2I2-01A	High Grade	6.67849873317526		TCGA-XF-AAMG-01A	Non-Papillary	6.37006835347871		TCGA-E7-A7XN-01A	Stage III	5.93747																				TCGA-FD-A3B5-01A	9.06666666666667	1	high		TCGA-E5-A2PC-01A	44.2	0	high
									TCGA-G2-A2EC-01A	High Grade	5.07702076575611		TCGA-2F-A9KW-01A	Non-Papillary	5.91226662806645		TCGA-DK-A2I2-01A	Stage IV	6.6785																				TCGA-K4-A5RJ-01A	17.9666666666667	0	high		TCGA-GU-A42R-01A	3.03333333333333	1	high
									TCGA-XF-AAMG-01A	High Grade	6.37006835347871		TCGA-DK-A3IK-01A	Papillary	4.89929166026819		TCGA-G2-A2EC-01A	Stage II	5.07702																				TCGA-LC-A66R-01A	15.5333333333333	0	low		TCGA-E7-A7XN-01A	6.33333333333333	1	high
									TCGA-2F-A9KW-01A	High Grade	5.91226662806645		TCGA-G2-A2EF-01A	Non-Papillary	6.60682269173802		TCGA-XF-AAMG-01A	Stage III	6.37007																				TCGA-E5-A4U1-01A	39.3666666666667	0	low		TCGA-DK-A2I2-01A	5.43333333333333	1	high
									TCGA-DK-A3IK-01A	High Grade	4.89929166026819		TCGA-GD-A3OS-01A	Non-Papillary	6.75826586189435		TCGA-2F-A9KW-01A	Stage III	5.91227																				TCGA-FD-A6TB-01A	19.0666666666667	0	high		TCGA-G2-A2EC-01A	22.6333333333333	1	high
									TCGA-G2-A2EF-01A	High Grade	6.60682269173802		TCGA-FD-A3SL-01A	Non-Papillary	4.7867427148337		TCGA-DK-A3IK-01A	Stage IV	4.89929																				TCGA-GD-A3OP-01A	2.13333333333333	0	low		TCGA-XF-AAMG-01A	112.133333333333	0	high
									TCGA-GD-A3OS-01A	High Grade	6.75826586189435		TCGA-E7-A5KE-01A	Non-Papillary	5.22055052175545		TCGA-G2-A2EF-01A	Stage II	6.60682																				TCGA-CF-A3MF-01A	12.7666666666667	0	low		TCGA-2F-A9KW-01A	2.83333333333333	1	high
									TCGA-FD-A3SL-01A	High Grade	4.7867427148337		TCGA-DK-AA6S-01A	Non-Papillary	5.62442262771781		TCGA-GD-A3OS-01A	Stage II	6.75827																				TCGA-CF-A8HX-01A	11.5	0	low		TCGA-DK-A3IK-01A	4.86666666666667	0	low
									TCGA-E7-A5KE-01A	High Grade	5.22055052175545		TCGA-K4-A54R-01A	Papillary	5.98330374929422		TCGA-FD-A3SL-01A	Stage IV	4.78674																				TCGA-UY-A78N-01A	88.0333333333333	1	high		TCGA-G2-A2EF-01A	62.8	0	high
									TCGA-DK-AA6S-01A	High Grade	5.62442262771781		TCGA-FD-A3B5-01A	Non-Papillary	6.4662991975396		TCGA-E7-A5KE-01A	Stage II	5.22055																				TCGA-ZF-AA4U-01A	8.73333333333333	1	low		TCGA-GD-A3OS-01A	7.43333333333333	1	high
									TCGA-K4-A54R-01A	High Grade	5.98330374929422		TCGA-K4-A5RJ-01A	Papillary	5.76143155692452		TCGA-DK-AA6S-01A	Stage III	5.62442																				TCGA-BT-A20W-01A	8.46666666666667	0	high		TCGA-FD-A3SL-01A	8.66666666666667	1	low
									TCGA-FD-A3B5-01A	High Grade	6.4662991975396		TCGA-LC-A66R-01A	Papillary	5.37347421446529		TCGA-K4-A54R-01A	Stage II	5.9833																				TCGA-DK-AA6P-01A	15.2333333333333	0	high		TCGA-E7-A5KE-01A	0.566666666666667	0	high
									TCGA-K4-A5RJ-01A	High Grade	5.76143155692452		TCGA-E5-A4U1-01A	Papillary	5.37884798168213		TCGA-FD-A3B5-01A	Stage IV	6.4663																				TCGA-XF-AAN1-01A	31.3666666666667	1	low		TCGA-DK-AA6S-01A	17.9666666666667	1	high
									TCGA-LC-A66R-01A	High Grade	5.37347421446529		TCGA-FD-A6TB-01A	Non-Papillary	5.95377740262739		TCGA-K4-A5RJ-01A	Stage II	5.76143																				TCGA-FD-A62O-01A	7.2	0	low		TCGA-K4-A54R-01A	28.0666666666667	0	high
									TCGA-E5-A4U1-01A	High Grade	5.37884798168213		TCGA-GD-A3OP-01A	Papillary	5.14021422589662		TCGA-LC-A66R-01A	Stage IV	5.37347																				TCGA-BT-A0YX-01A	13.3333333333333	1	high		TCGA-FD-A3B5-01A	9.06666666666667	1	high
									TCGA-FD-A6TB-01A	High Grade	5.95377740262739		TCGA-CF-A3MF-01A	Papillary	2.0939319568733		TCGA-E5-A4U1-01A	Stage II	5.37885																				TCGA-G2-A2EL-01A	27.3	1	high		TCGA-K4-A5RJ-01A	17.9666666666667	0	high
									TCGA-GD-A3OP-01A	High Grade	5.14021422589662		TCGA-CF-A8HX-01A	Papillary	3.85790139596394		TCGA-FD-A6TB-01A	Stage III	5.95378																				TCGA-C4-A0F0-01A	1.96666666666667	0	high		TCGA-LC-A66R-01A	15.5333333333333	0	high
									TCGA-CF-A3MF-01A	Low Grade	2.0939319568733		TCGA-UY-A78N-01A	Non-Papillary	5.80831296559124		TCGA-GD-A3OP-01A	Stage IV	5.14021																				TCGA-GV-A3JW-01A	21.6333333333333	0	high		TCGA-E5-A4U1-01A	23.5	1	high
									TCGA-CF-A8HX-01A	High Grade	3.85790139596394		TCGA-ZF-AA4U-01A	Non-Papillary	5.02499334700345		TCGA-CF-A3MF-01A	Stage III	2.09393																				TCGA-K4-A5RI-01A	11.8666666666667	1	high		TCGA-FD-A6TB-01A	19.0666666666667	0	high
									TCGA-UY-A78N-01A	High Grade	5.80831296559124		TCGA-BT-A20W-01A	Non-Papillary	6.03604390156843		TCGA-CF-A8HX-01A	Stage II	3.8579																				TCGA-DK-A1A7-01A	18.6666666666667	0	low		TCGA-GD-A3OP-01A	2.13333333333333	0	high
									TCGA-ZF-AA4U-01A	High Grade	5.02499334700345		TCGA-DK-AA6P-01A	Papillary	5.71057227803279		TCGA-UY-A78N-01A	Stage IV	5.80831																				TCGA-FD-A3B3-01A	32.4666666666667	0	high		TCGA-CF-A3MF-01A	12.7666666666667	0	low
									TCGA-BT-A20W-01A	High Grade	6.03604390156843		TCGA-XF-AAN1-01A	Papillary	5.01444456589816		TCGA-ZF-AA4U-01A	Stage III	5.02499																				TCGA-DK-A3X2-01A	18.2333333333333	1	high		TCGA-CF-A8HX-01A	11.5	0	low
									TCGA-DK-AA6P-01A	High Grade	5.71057227803279		TCGA-FD-A62O-01A	Non-Papillary	5.06340371046669		TCGA-BT-A20W-01A	Stage II	6.03604																				TCGA-E7-A7DV-01A	1.23333333333333	0	high		TCGA-UY-A78N-01A	82.4	1	high
									TCGA-XF-AAN1-01A	High Grade	5.01444456589816		TCGA-BT-A0YX-01A	Non-Papillary	5.84689192010765		TCGA-DK-AA6P-01A	Stage II	5.71057																				TCGA-XF-A9SL-01A	67.3333333333333	0	low		TCGA-ZF-AA4U-01A	6.63333333333333	1	high
									TCGA-FD-A62O-01A	High Grade	5.06340371046669		TCGA-G2-A2EL-01A	Non-Papillary	5.93473350283192		TCGA-XF-AAN1-01A	Stage III	5.01444																				TCGA-DK-A1AC-01A	132.7	0	high		TCGA-BT-A20W-01A	8.46666666666667	0	high
									TCGA-BT-A0YX-01A	High Grade	5.84689192010765		TCGA-XF-A9T8-01A	Non-Papillary	5.52584024161331		TCGA-FD-A62O-01A	Stage IV	5.0634																				TCGA-XF-AAN3-01A	87.5	0	high		TCGA-DK-AA6P-01A	0.533333333333333	1	high
									TCGA-G2-A2EL-01A	High Grade	5.93473350283192		TCGA-C4-A0F0-01A	Non-Papillary	6.83503348079296		TCGA-BT-A0YX-01A	Stage III	5.84689																				TCGA-4Z-AA7Y-01A	50.7333333333333	0	low		TCGA-XF-AAN1-01A	21.6666666666667	1	high
									TCGA-XF-A9T8-01A	High Grade	5.52584024161331		TCGA-GV-A3JW-01A	Non-Papillary	5.65059512439191		TCGA-G2-A2EL-01A	Stage II	5.93473																				TCGA-BT-A20Q-01A	19.7666666666667	1	low		TCGA-FD-A62O-01A	7.2	0	high
									TCGA-C4-A0F0-01A	High Grade	6.83503348079296		TCGA-K4-A5RI-01A	Non-Papillary	5.6965892471988		TCGA-XF-A9T8-01A	Stage III	5.52584																				TCGA-UY-A9PA-01A	35.7333333333333	0	low		TCGA-BT-A0YX-01A	10.8666666666667	1	high
									TCGA-GV-A3JW-01A	High Grade	5.65059512439191		TCGA-DK-A1A7-01A	Non-Papillary	3.55880640086106		TCGA-C4-A0F0-01A	Stage II	6.83503																				TCGA-UY-A8OC-01A	3.06666666666667	1	high		TCGA-G2-A2EL-01A	3.5	1	high
									TCGA-K4-A5RI-01A	High Grade	5.6965892471988		TCGA-FD-A3B3-01A	Papillary	6.25957380179243		TCGA-GV-A3JW-01A	Stage II	5.6506																				TCGA-ZF-A9RC-01A	95.6	0	high		TCGA-XF-A9T8-01A	13.9333333333333	0	high
									TCGA-DK-A1A7-01A	High Grade	3.55880640086106		TCGA-DK-A3X2-01A	Papillary	5.94995740804982		TCGA-K4-A5RI-01A	Stage III	5.69659																				TCGA-DK-A3IM-01A	8.26666666666667	1	high		TCGA-C4-A0F0-01A	1.96666666666667	0	high
									TCGA-FD-A3B3-01A	High Grade	6.25957380179243		TCGA-E7-A7DV-01A	Papillary	6.30690199115738		TCGA-DK-A1A7-01A	Stage IV	3.55881																				TCGA-CU-A0YR-01A	15.3333333333333	1	low		TCGA-GV-A3JW-01A	9.03333333333333	1	high
									TCGA-DK-A3X2-01A	High Grade	5.94995740804982		TCGA-XF-A9SL-01A	Non-Papillary	5.55445071468834		TCGA-FD-A3B3-01A	Stage III	6.25957																				TCGA-C4-A0F7-01A	2.06666666666667	1	high		TCGA-K4-A5RI-01A	7.86666666666667	1	high
									TCGA-E7-A7DV-01A	High Grade	6.30690199115738		TCGA-DK-A1AC-01A	Non-Papillary	5.75639886836937		TCGA-DK-A3X2-01A	Stage IV	5.94996																				TCGA-FD-A3B7-01A	4.06666666666667	1	high		TCGA-DK-A1A7-01A	3.73333333333333	1	low
									TCGA-XF-A9SL-01A	High Grade	5.55445071468834		TCGA-XF-AAN3-01A	Non-Papillary	5.77569323539687		TCGA-E7-A7DV-01A	Stage IV	6.3069																				TCGA-GC-A3BM-01A	21.7	1	high		TCGA-FD-A3B3-01A	32.4666666666667	0	high
									TCGA-DK-A1AC-01A	High Grade	5.75639886836937		TCGA-4Z-AA7Y-01A	Papillary	5.47501676849045		TCGA-XF-A9SL-01A	Stage IV	5.55445																				TCGA-FD-A43X-01A	3.66666666666667	0	low		TCGA-DK-A3X2-01A	17.7666666666667	1	high
									TCGA-XF-AAN3-01A	High Grade	5.77569323539687		TCGA-BT-A20Q-01A	Non-Papillary	5.09965288776122		TCGA-DK-A1AC-01A	Stage III	5.7564																				TCGA-GU-A42P-01A	11.0666666666667	0	high		TCGA-E7-A7DV-01A	1.23333333333333	0	high
									TCGA-4Z-AA7Y-01A	High Grade	5.47501676849045		TCGA-UY-A9PA-01A	Non-Papillary	5.49593495237629		TCGA-XF-AAN3-01A	Stage IV	5.77569																				TCGA-G2-A3IE-01A	20.4	1	low		TCGA-XF-A9SL-01A	67.3333333333333	0	high
									TCGA-BT-A20Q-01A	High Grade	5.09965288776122		TCGA-UY-A8OC-01A	Non-Papillary	6.63018119791784		TCGA-4Z-AA7Y-01A	Stage II	5.47502																				TCGA-GC-A3RB-01A	19.4	0	high		TCGA-DK-A1AC-01A	132.7	0	high
									TCGA-UY-A9PA-01A	High Grade	5.49593495237629		TCGA-ZF-A9RC-01A	Non-Papillary	5.99264608649199		TCGA-BT-A20Q-01A	Stage IV	5.09965																				TCGA-ZF-A9RL-01A	90.1	0	low		TCGA-XF-AAN3-01A	87.5	0	high
									TCGA-UY-A8OC-01A	High Grade	6.63018119791784		TCGA-DK-A3IM-01A	Papillary	5.63761024622529		TCGA-UY-A9PA-01A	Stage III	5.49593																				TCGA-DK-A1A5-01A	2.16666666666667	0	high		TCGA-4Z-AA7Y-01A	50.7333333333333	0	high
									TCGA-ZF-A9RC-01A	High Grade	5.99264608649199		TCGA-CU-A0YR-01A	Non-Papillary	5.24090197428267		TCGA-UY-A8OC-01A	Stage IV	6.63018																				TCGA-FD-A5BU-01A	19.6	0	high		TCGA-BT-A20Q-01A	19.7666666666667	1	high
									TCGA-DK-A3IM-01A	High Grade	5.63761024622529		TCGA-C4-A0F7-01A	Non-Papillary	6.37272578871082		TCGA-ZF-A9RC-01A	Stage III	5.99265																				TCGA-UY-A9PD-01A	18.0666666666667	0	low		TCGA-UY-A9PA-01A	35.7333333333333	0	high
									TCGA-CU-A0YR-01A	High Grade	5.24090197428267		TCGA-FD-A3B7-01A	Non-Papillary	5.86492897228979		TCGA-DK-A3IM-01A	Stage III	5.63761																				TCGA-E7-A6ME-01A	24.3666666666667	0	high		TCGA-UY-A8OC-01A	1.06666666666667	1	high
									TCGA-C4-A0F7-01A	High Grade	6.37272578871082		TCGA-GC-A3BM-01A	Non-Papillary	5.70274618552426		TCGA-CU-A0YR-01A	Stage IV	5.2409																				TCGA-GV-A3JZ-01A	20.1	0	high		TCGA-ZF-A9RC-01A	95.6	0	high
									TCGA-FD-A3B7-01A	High Grade	5.86492897228979		TCGA-FD-A43X-01A	Papillary	5.37240889617734		TCGA-C4-A0F7-01A	Stage IV	6.37273																				TCGA-E7-A4XJ-01A	2.26666666666667	0	low		TCGA-DK-A3IM-01A	6.7	1	high
									TCGA-GC-A3BM-01A	High Grade	5.70274618552426		TCGA-GU-A42P-01A	Papillary	5.72420004134778		TCGA-FD-A3B7-01A	Stage III	5.86493																				TCGA-KQ-A41O-01A	51.2666666666667	0	low		TCGA-CU-A0YR-01A	7.3	1	high
									TCGA-FD-A43X-01A	High Grade	5.37240889617734		TCGA-G2-A3IE-01A	Non-Papillary	5.52289063306597		TCGA-GC-A3BM-01A	Stage II	5.70275																				TCGA-XF-A9SX-01A	23.9666666666667	1	high		TCGA-C4-A0F7-01A	2.06666666666667	1	high
									TCGA-GU-A42P-01A	High Grade	5.72420004134778		TCGA-GC-A3RB-01A	Non-Papillary	5.87821770990904		TCGA-FD-A43X-01A	Stage II	5.37241																				TCGA-FD-A3N5-01A	22.8333333333333	1	high		TCGA-FD-A3B7-01A	3.66666666666667	1	high
									TCGA-G2-A3IE-01A	High Grade	5.52289063306597		TCGA-ZF-A9RL-01A	Papillary	5.20358488409126		TCGA-GU-A42P-01A	Stage IV	5.7242																				TCGA-XF-A9SM-01A	34.9333333333333	0	high		TCGA-GC-A3BM-01A	21.7	1	high
									TCGA-GC-A3RB-01A	High Grade	5.87821770990904		TCGA-DK-A1A5-01A	Non-Papillary	5.68316587161028		TCGA-G2-A3IE-01A	Stage II	5.52289																				TCGA-XF-A9SJ-01A	3.26666666666667	1	high		TCGA-FD-A43X-01A	3.66666666666667	0	high
									TCGA-ZF-A9RL-01A	High Grade	5.20358488409126		TCGA-FD-A5BU-01A	Non-Papillary	5.81966307479392		TCGA-GC-A3RB-01A	Stage III	5.87822																				TCGA-ZF-A9R3-01A	31.6333333333333	1	high		TCGA-GU-A42P-01A	11.0666666666667	0	high
									TCGA-DK-A1A5-01A	High Grade	5.68316587161028		TCGA-UY-A9PD-01A	Non-Papillary	5.4632104609941		TCGA-ZF-A9RL-01A	Stage II	5.20358																				TCGA-CF-A5UA-01A	12.1666666666667	0	low		TCGA-G2-A3IE-01A	20.4	1	high
									TCGA-FD-A5BU-01A	High Grade	5.81966307479392		TCGA-E7-A6ME-01A	Non-Papillary	6.06029819014234		TCGA-DK-A1A5-01A	Stage II	5.68317																				TCGA-FD-A5BS-01A	54.6333333333333	0	low		TCGA-GC-A3RB-01A	19.4	0	high
									TCGA-UY-A9PD-01A	High Grade	5.4632104609941		TCGA-GV-A3JZ-01A	Non-Papillary	6.88268828570052		TCGA-FD-A5BU-01A	Stage II	5.81966																				TCGA-G2-A3IB-01A	7.33333333333333	1	high		TCGA-ZF-A9RL-01A	35.4666666666667	1	high
									TCGA-E7-A6ME-01A	High Grade	6.06029819014234		TCGA-E7-A4XJ-01A	Non-Papillary	4.29065294027192		TCGA-UY-A9PD-01A	Stage III	5.46321																				TCGA-XF-A8HG-01A	15.5666666666667	1	low		TCGA-DK-A1A5-01A	2.16666666666667	0	high
									TCGA-GV-A3JZ-01A	High Grade	6.88268828570052		TCGA-KQ-A41O-01A	Papillary	4.47834412851507		TCGA-E7-A6ME-01A	Stage II	6.0603																				TCGA-XF-A9SH-01A	65.7	1	low		TCGA-FD-A5BU-01A	19.6	0	high
									TCGA-E7-A4XJ-01A	High Grade	4.29065294027192		TCGA-XF-A9SX-01A	Non-Papillary	6.31906511309947		TCGA-GV-A3JZ-01A	Stage IV	6.88269																				TCGA-2F-A9KT-01A	110.466666666667	0	high		TCGA-UY-A9PD-01A	18.0666666666667	0	high
									TCGA-KQ-A41O-01A	High Grade	4.47834412851507		TCGA-FD-A3N5-01A	Non-Papillary	6.15527160084262		TCGA-E7-A4XJ-01A	Stage II	4.29065																				TCGA-G2-AA3C-01A	7.03333333333333	1	high		TCGA-E7-A6ME-01A	24.3666666666667	0	high
									TCGA-XF-A9SX-01A	High Grade	6.31906511309947		TCGA-XF-A9SM-01A	Non-Papillary	6.14197631511999		TCGA-KQ-A41O-01A	Stage IV	4.47834																				TCGA-G2-A2EJ-01A	48.6666666666667	0	high		TCGA-GV-A3JZ-01A	20.1	0	high
									TCGA-FD-A3N5-01A	High Grade	6.15527160084262		TCGA-XF-A9SJ-01A	Non-Papillary	5.66123368938269		TCGA-XF-A9SX-01A	Stage IV	6.31907																				TCGA-G2-A3VY-01A	17.8666666666667	0	high		TCGA-E7-A4XJ-01A	2.26666666666667	0	low
									TCGA-XF-A9SM-01A	High Grade	6.14197631511999		TCGA-ZF-A9R3-01A	Papillary	5.7583005117898		TCGA-FD-A3N5-01A	Stage II	6.15527																				TCGA-XF-A9SV-01A	12.9333333333333	1	low		TCGA-KQ-A41O-01A	51.2666666666667	0	low
									TCGA-XF-A9SJ-01A	High Grade	5.66123368938269		TCGA-CF-A5UA-01A	Papillary	4.94895120044142		TCGA-XF-A9SM-01A	Stage III	6.14198																				TCGA-ZF-A9R7-01A	22.1666666666667	0	low		TCGA-XF-A9SX-01A	15.8333333333333	1	high
									TCGA-ZF-A9R3-01A	High Grade	5.7583005117898		TCGA-FD-A5BS-01A	Non-Papillary	4.80348537559595		TCGA-XF-A9SJ-01A	Stage IV	5.66123																				TCGA-FT-A3EE-01A	3.3	0	high		TCGA-FD-A3N5-01A	11.5333333333333	1	high
									TCGA-CF-A5UA-01A	Low Grade	4.94895120044142		TCGA-G2-A3IB-01A	Non-Papillary	6.22583403553784		TCGA-ZF-A9R3-01A	Stage II	5.7583																				TCGA-XF-AAMR-01A	93	0	low		TCGA-XF-A9SM-01A	34.9333333333333	0	high
									TCGA-FD-A5BS-01A	High Grade	4.80348537559595		TCGA-XF-A8HG-01A	Non-Papillary	4.75476460068448		TCGA-CF-A5UA-01A	Stage II	4.94895																				TCGA-4Z-AA7W-01A	28	0	high		TCGA-XF-A9SJ-01A	3.26666666666667	1	high
									TCGA-G2-A3IB-01A	High Grade	6.22583403553784		TCGA-XF-A9SH-01A	Non-Papillary	4.37507419466402		TCGA-FD-A5BS-01A	Stage III	4.80349																				TCGA-CF-A47X-01A	12.8	0	low		TCGA-ZF-A9R3-01A	30.5666666666667	1	high
									TCGA-XF-A8HG-01A	High Grade	4.75476460068448		TCGA-2F-A9KT-01A	Non-Papillary	6.64207047131443		TCGA-G2-A3IB-01A	Stage II	6.22583																				TCGA-XF-AAMQ-01A	72.5666666666667	0	low		TCGA-CF-A5UA-01A	12.1666666666667	0	low
									TCGA-XF-A9SH-01A	High Grade	4.37507419466402		TCGA-G2-AA3C-01A	Non-Papillary	6.44114148951822		TCGA-XF-A8HG-01A	Stage III	4.75476																				TCGA-FD-A3SO-01A	5.6	1	high		TCGA-FD-A5BS-01A	54.6333333333333	0	low
									TCGA-2F-A9KT-01A	High Grade	6.64207047131443		TCGA-G2-A2EJ-01A	Non-Papillary	5.89253188824914		TCGA-XF-A9SH-01A	Stage II	4.37507																				TCGA-G2-A2EO-01A	60.1333333333333	0	low		TCGA-G2-A3IB-01A	7.33333333333333	1	high
									TCGA-G2-AA3C-01A	High Grade	6.44114148951822		TCGA-G2-A3VY-01A	Non-Papillary	6.78925844706037		TCGA-2F-A9KT-01A	Stage II	6.64207																				TCGA-5N-A9KM-01A	17.6666666666667	1	low		TCGA-XF-A8HG-01A	13.2666666666667	1	low
									TCGA-G2-A2EJ-01A	High Grade	5.89253188824914		TCGA-XF-A9SV-01A	Papillary	5.11382966258971		TCGA-G2-AA3C-01A	Stage IV	6.44114																				TCGA-DK-A1AD-01A	114	0	low		TCGA-XF-A9SH-01A	18.2333333333333	1	low
									TCGA-G2-A3VY-01A	High Grade	6.78925844706037		TCGA-ZF-A9R7-01A	Non-Papillary	4.7879130042046		TCGA-G2-A2EJ-01A	Stage II	5.89253																				TCGA-XF-AAMJ-01A	55.6666666666667	0	high		TCGA-2F-A9KT-01A	110.466666666667	0	high
									TCGA-XF-A9SV-01A	High Grade	5.11382966258971		TCGA-FT-A3EE-01A	Papillary	6.66246900104523		TCGA-G2-A3VY-01A	Stage II	6.78926																				TCGA-DK-A1A6-01A	67.3333333333333	0	high		TCGA-G2-AA3C-01A	7.03333333333333	1	high
									TCGA-ZF-A9R7-01A	High Grade	4.7879130042046		TCGA-XF-AAMR-01A	Non-Papillary	5.33456112509805		TCGA-XF-A9SV-01A	Stage IV	5.11383																				TCGA-XF-AAN2-01A	62.3	0	high		TCGA-G2-A2EJ-01A	30.3333333333333	1	high
									TCGA-FT-A3EE-01A	High Grade	6.66246900104523		TCGA-4Z-AA7W-01A	Non-Papillary	5.72048368987734		TCGA-ZF-A9R7-01A	Stage II	4.78791																				TCGA-GU-A42Q-01A	11.4666666666667	0	high		TCGA-G2-A3VY-01A	17.8666666666667	0	high
									TCGA-XF-AAMR-01A	High Grade	5.33456112509805		TCGA-CF-A47X-01A	Papillary	4.48478262307787		TCGA-FT-A3EE-01A	Stage III	6.66247																				TCGA-GC-A4ZW-01A	0.5	0	high		TCGA-XF-A9SV-01A	7.9	1	high
									TCGA-4Z-AA7W-01A	High Grade	5.72048368987734		TCGA-XF-AAMQ-01A	Papillary	5.4653084515473		TCGA-XF-AAMR-01A	Stage III	5.33456																				TCGA-XF-AAMY-01A	100.366666666667	0	high		TCGA-ZF-A9R7-01A	22.1666666666667	0	low
									TCGA-CF-A47X-01A	Low Grade	4.48478262307787		TCGA-FD-A3SO-01A	Non-Papillary	5.91121939344019		TCGA-4Z-AA7W-01A	Stage II	5.72048																				TCGA-XF-AAN7-01A	18.8333333333333	1	high		TCGA-FT-A3EE-01A	3.3	0	high
									TCGA-XF-AAMQ-01A	High Grade	5.4653084515473		TCGA-G2-A2EO-01A	Non-Papillary	5.29194606904126		TCGA-CF-A47X-01A	Stage II	4.48478																				TCGA-E7-A6MD-01A	4.3	0	high		TCGA-XF-AAMR-01A	93	0	high
									TCGA-FD-A3SO-01A	High Grade	5.91121939344019		TCGA-5N-A9KM-01A	Non-Papillary	5.07796074917194		TCGA-XF-AAMQ-01A	Stage II	5.46531																				TCGA-ZF-A9R5-01A	36.3333333333333	0	low		TCGA-4Z-AA7W-01A	25.3333333333333	1	high
									TCGA-G2-A2EO-01A	High Grade	5.29194606904126		TCGA-DK-A1AD-01A	Non-Papillary	4.3381890572954		TCGA-FD-A3SO-01A	Stage IV	5.91122																									TCGA-CF-A47X-01A	12.8	0	low
									TCGA-5N-A9KM-01A	High Grade	5.07796074917194		TCGA-XF-AAMJ-01A	Non-Papillary	5.87064090142766		TCGA-G2-A2EO-01A	Stage III	5.29195																									TCGA-XF-AAMQ-01A	72.5666666666667	0	high
									TCGA-DK-A1AD-01A	High Grade	4.3381890572954		TCGA-DK-A1A6-01A	Non-Papillary	5.8821392407623		TCGA-5N-A9KM-01A	Stage III	5.07796																									TCGA-FD-A3SO-01A	4.76666666666667	1	high
									TCGA-XF-AAMJ-01A	High Grade	5.87064090142766		TCGA-XF-AAN2-01A	Non-Papillary	5.72793406482957		TCGA-DK-A1AD-01A	Stage IV	4.33819																									TCGA-G2-A2EO-01A	60.1333333333333	0	high
									TCGA-DK-A1A6-01A	High Grade	5.8821392407623		TCGA-GU-A42Q-01A	Non-Papillary	6.46851815315755		TCGA-XF-AAMJ-01A	Stage III	5.87064																									TCGA-5N-A9KM-01A	9.2	1	high
									TCGA-XF-AAN2-01A	High Grade	5.72793406482957		TCGA-GC-A4ZW-01A	Non-Papillary	6.06255996414222		TCGA-DK-A1A6-01A	Stage IV	5.88214																									TCGA-DK-A1AD-01A	114	0	low
									TCGA-GU-A42Q-01A	High Grade	6.46851815315755		TCGA-XF-AAMY-01A	Papillary	5.97299586377218		TCGA-XF-AAN2-01A	Stage II	5.72793																									TCGA-XF-AAMJ-01A	55.6666666666667	0	high
									TCGA-GC-A4ZW-01A	High Grade	6.06255996414222		TCGA-XF-AAN7-01A	Non-Papillary	6.32147898615971		TCGA-GU-A42Q-01A	Stage III	6.46852																									TCGA-DK-A1A6-01A	67.3333333333333	0	high
									TCGA-XF-AAMY-01A	High Grade	5.97299586377218		TCGA-E7-A6MD-01A	Non-Papillary	5.70333053327767		TCGA-GC-A4ZW-01A	Stage III	6.06256																									TCGA-XF-AAN2-01A	62.3	0	high
									TCGA-XF-AAN7-01A	High Grade	6.32147898615971		TCGA-ZF-A9R5-01A	Papillary	5.4596906247232		TCGA-XF-AAMY-01A	Stage III	5.973																									TCGA-GU-A42Q-01A	11.4666666666667	0	high
									TCGA-E7-A6MD-01A	High Grade	5.70333053327767						TCGA-XF-AAN7-01A	Stage IV	6.32148																									TCGA-GC-A4ZW-01A	0.5	0	high
									TCGA-ZF-A9R5-01A	High Grade	5.4596906247232						TCGA-E7-A6MD-01A	Stage IV	5.70333																									TCGA-XF-AAMY-01A	21.2333333333333	1	high
																	TCGA-ZF-A9R5-01A	Stage III	5.45969																									TCGA-XF-AAN7-01A	10.7	1	high
																																												TCGA-E7-A6MD-01A	4.3	0	high
																																												TCGA-ZF-A9R5-01A	36.3333333333333	0	high

## Sheet: Fig. S2
	Figure S2A				Figure S2B				Figure S2C				Figure S2D				Figure S2E				Figure S2F				Figure S2J									Figure S2K									Figure S2L				Figure S2M
	UM-UC-3		YKT6 Exp.		5637		YKT6 Exp.		UM-UC-3		YKT6 Exp.		5637		YKT6 Exp.		UM-UC-3		YKT6 Exp.		5637		YKT6 Exp.				Optical density									Optical density
	siNC	1	1.02899		siNC	1	0.978922		shNC	1	1.00752		shNC	1	0.99775		Vector	1	0.994305		Vector	1	1.048		UM-UC-3	Day								5637	Day								UM-UC-3		Clones		5637		Clones
		2	1.00568			2	1.03078			2	0.978062			2	1.0165			2	1.01451			2	0.968695		shNC	1	0.2469	0.2525	0.2545	0.2507	0.2504	0.2546		shNC	1	0.2615	0.2656	0.2619	0.2687	0.2649	0.2635		shNC	1	264		shNC	1	252
		3	0.965332			3	0.990295			3	1.01442			3	0.985753			3	0.991189			3	0.983302			2	0.4266	0.3952	0.452	0.4227	0.4029	0.4343			2	0.4247	0.3973	0.4594	0.4259	0.4077	0.4372			2	236			2	266
																										3	0.813	0.6804	0.7423	0.6748	0.6525	0.7858			3	0.7881	0.8222	0.7747	0.7771	0.838	0.8064			3	245			3	294
	siYKT6-1	1	0.0947175		siYKT6-1	1	0.147287		shYKT6	1	0.192281		shYKT6	1	0.236114		YKT6	1	124.175		YKT6	1	927.561			4	1.1713	1.3601	1.2568	1.3428	1.3676	1.2771			4	1.1908	1.3784	1.264	1.3652	1.3974	1.2812
		2	0.10042			2	0.161746			2	0.192611			2	0.232565			2	117.823			2	929.701			5	1.7165	1.9096	1.8454	1.8196	1.8241	1.7749			5	1.7669	1.9942	1.9311	1.8913	1.9202	1.8286		shYKT6	1	101		shYKT6	1	126
		3	0.102503			3	0.15699			3	0.198369			3	0.2191			3	120.997			3	936.319																					2	112			2	110
																									shYKT6	1	0.2457	0.2438	0.2581	0.2488	0.2392	0.2481		shYKT6	1	0.269	0.2622	0.259	0.2679	0.258	0.2534			3	98			3	101
	siYKT6-2	1	0.277546		siYKT6-2	1	0.139246																			2	0.3666	0.3772	0.3816	0.3632	0.3919	0.3567			2	0.3673	0.3782	0.3428	0.363	0.3932	0.3534
		2	0.251445			2	0.13462																			3	0.5085	0.513	0.5067	0.5159	0.5149	0.5554			3	0.5174	0.5222	0.524	0.5232	0.5646	0.5137
		3	0.265444			3	0.13319																			4	0.7077	0.8426	0.7602	0.7486	0.8152	0.8011			4	0.7185	0.6704	0.7832	0.7667	0.843	0.8236
																										5	1.1823	0.9509	0.8439	1.0437	1.0218	0.9667			5	1.211	0.9614	0.8584	1.0764	1.0453	0.9895
	siYKT6-3	1	0.113372		siYKT6-3	1	0.130296
		2	0.107093			2	0.110768
		3	0.116818			3	0.115419

## Sheet: Fig. S3
	Figure S3A				Figure S3B				Figure S3C				Figure S3D				Figure S3E				Figure S3F
	UM-UC-3		Cells		5637		Cells		5637		Cells		5637		Cells		5637		Gap closure (%)		5637		Gap closure (%)
	shNC	1	334		siNC	1	561		shNC	1	531		Vector	1	319		siNC	1	58.6845		Vector	1	48.5054
		2	357			2	481			2	514			2	271			2	51.469			2	39.6836
		3	324			3	530			3	505			3	286			3	62.534			3	42.7887
	shYKT6	1	169		siYKT6-1	1	176		shYKT6	1	196		YKT6	1	533		siYKT6-1	1	20.4222		YKT6	1	73.4237
		2	194			2	225			2	194			2	477			2	22.5734			2	75.2594
		3	141			3	166			3	233			3	420			3	6.92481			3	77.8276
					siYKT6-2	1	160										siYKT6-2	1	31.2412
						2	178											2	36.8008
						3	242											3	25.5014
					siYKT6-3	1	257										siYKT6-3	1	34.3125
						2	193											2	18.4249
						3	215											3	32.7576

[truncated: 5 more sheets: Fig. S4, Fig. S5, Fig. S7, Fig. S8, Fig. S9]
